# Supplementary material for: Pulse oximetry screening for critical congenital heart disease in Tanzanian newborns: Diagnostic accuracy, sensitivity, and specificity in a low-resource healthcare setting
Source: PLOS Glob Public Health. 2025 Jul 17;5(7):e0004904. doi: 10.1371/journal.pgph.0004904 (PMC12270164; doi:10.1371/journal.pgph.0004904)
Supplement: S6 Appendix — (CSV) [file pgph.0004904.s006.csv]

study_id	ges_age2	time_screening_1	age_screen	pox_right	pulse_foot	time_birth	sex	weight	height	ofc	gravity	maternal_age	maternal_height	maternal_weight	folic_acid	maternal_diabetes	pmtct	febrile	uti	bleeding	abortion
1	37	11:30	77	95	96	4:00	1	2.94	46	37	3	27	156	51	1	0	2	1	0	1	0
2	36	11:16	72	98	97	23:00	0	1.88		34	1	20		80	1	0	2	0	0	0	0
3	38	11:22	27	95	97	7:30	1	3.2		37	2	39	152	82.5	1	0	2	0	0	0
4	40	11:57	32	96	95	4:20	0	3.45	47	37	1	24	149	67	1	0	2	0	1	0
5	37	12:14	49	95	95	11:57	1	3.1	47	37	3	41	150	77	3	0	2	0	0	0	1
6	40	12:34	25	98	99	11:23	0	3.9	47	34	2	27	150	83.5	1	0	2	0	0	0	1
7	39	13:03	26	98	98	11:24	0	3.18	45	35	2	34	160	72	1	0	2	0	1	0
8	38	1:16	26	97	96	12:46	0	2.6	46	35	2	26	163	85	1	0	2	0	1	0	0
9	36	13:48	48	96	96	1:00	0	2.24	45	34	2	38	163	60	1	0	2	1	1	1	0
10	37	14:21	38	95	96	1:30	1	2.9	44	34	1	21	155	72	1	0	2	0	0	0	0
11	38	12:44	26	99	98	10:09	1	3.125	47	32	2	36	163	93	1	1	2	0	1	0	0
12	40	11:55	72	99	98	10:00	0	2.48	46.5	33	2	30	155	63	2	0	2	0	0	0	0
13	35	12:10	78	96	99	6:00	1	2.44	45	35	1	22	158	74	2	0	2	0	0	0	0
14	38	11:43	59	97	96	13:18	1	2.585	46	31	1	24	159	70	1	0	1	1	1	0	1
15	36	12:14	49	96	98	10:11	1	3.22	47	34	2	37	160	82	1	0	2	0	0	0
16	40	11:22	68	96	97	7:25	0	3.85	46	34	2	27	152	65	3	0	2	0	1	0	1
17	40	11:04	62	97	98	17:15	1	4.3	52	37	2	32	150	56	1	0	2	0	1	0	0
18	39	16:04	65	97	98	12:49	0	2.8	46	35	2	38	155	76	1	0	2	1	1	0	0
19	35	12:05	95	97	96	4:02	1	2.51	47	36	2	29	161	79	2	0	2	0	1	0	0
20	39	11:10	41	97	96	19:55	1	3.65	47	37	2	34	160	79	2	0	2	0	1	0	1
21	42	12:25	68	98	98	5:16	1	2.455	49	32	2	22	155	60.8	1	0	2	1	0	1
22	42	12:21	68	96	98	12:06	1	2.8	46	36	2	32	150	65	1	0	2	0	1	1	0
23	40	12:21	68	96	98	5:18	1	2.725	51	32	2	22	155	60.8	1	0	2	1	0	1	1
24	41	11:56	144	99	97	8:50	1	2.6	37	35	2	32	150	45	1	0	2	0	0	0	0
25	39	13:04	50	95	96	14:00	0	2.062	47	35	2	27	169	61	1	0	2	0	1
26	35	12:25	48	96	95	4:14	0	4.09	47	37	1	27	161	83	1	0	2	1	1	0	0
27	40	10:10	40	96	97	19:00	1	3.24	43	34	2	28	161	83.5	2	0	2	0	1	0	0
28	40	11:06	35	96	97	10:10	1	3.95	46	34	1	37	162	70	1	0	2	0	1	0
29	41	9:50	33	96	96	16:21	1	3.9	54	34	1	28	152	78	1	0	2	0	1	0	0
30	37	10:45	67	98	96	8:48	1	2.595	47	34	1	27	49	44	1		2	1	1	0	0
31	37	12:57	98	96	96	16:40	1	2.17	41.5	33	2	27	162	74	2	0		1	1	0	0
32	38	9:48	99	96	99	21:30	0	3.3	47	34	1	25	178	89	1	0	2	1	0	0	0
33	38	12:38	114	97	96	0:48	1	2.56	47	34	1	21	152	56	1	0	2	0	1	0	0
34	38	1:15	115	96	95	0:48	1	2.8	47	34	1	21	152	56	1	0	2	0	1	0	0
35	38	13:41	84	97	96	14:22	1	3	46	36	1	30	155	47.5	1	0	2	1	1		0
36	38	11:00	32	96	97	17:49	0	2.35	38	34	2	40	154	100	1	0	2	0	0	0	0
37	39	10:29	39	97	96	10:40	0	2.76	47	32	2	32	152	79.8	1	0	2	1	0	0	1
38	39	16:04	65	97	98	23:54	0	3.3	45	32	2	29	155	69	2	0	2	0	1	0	0
39	37	13:45	82	98	99	1:25	0	30.15	45	36	2	42	163	75.7	1	0	1	0	0	0	0
40	36	14:18	97	97	0	17:51	0	3.14	42	35	2	30	153	78	1	0	2	1	1	1
41	37	11:54	96	96	0	6:10	1	3	49	36	1	19	155	63	1	0	2	0	0	0	0
42	36	18:58	79	79	89	23:48	1	2.68	44	36	1	21	158	60	1	0	2	0	0	0	0
43	37	10:48	72	99	98	5:55	1	2.96	49	37	2	34	158	96	1	0	2	0	0	0	0
44	37	10:35	77	96	96	6:00	1	3.55	47	36	2	26	147	37	1	0	2	1	0	0	0
45	40	12:49	67	95	95	4:00	0	3.19	47	36	2	50	156	104	2	0	2	0	0	0	1
46	37	11:54	79	95	99	15:00	1	3.4	49	36	2	36	152	63	1	0	2	0	0	0	0
47	38	1:45	48	97	96	6:50	1	2.9	46	35	1	19	156	60	1	0	2	0	0	0	0
48	38	14:20	48	96	96	14:35	0	2.76	47	34	2	25	160	112	1	0	2	0	0	0	0
49	38	14:06	42	98	97	7:42	0	3.155	46	35	1	27	155	74	1	0	2	0	0	0	0
50	40	14:52	39	99	99	8:36	0	3.15	47	34	1	32	158	68	1	0	1	0	0	0	0
51	38	13:00	38	96	96	15:35	1	3.47	47	34	3	35	164	78	1	0	2	0	0	0	0
52	39	12:07	39	99	99	15:42	1	4	47	38	1	19	149	58	3	0	2	0	0	0	0
53	38	11:17	22	95	97	10:13	0	2.7	48	33	3	38	163	57	1	0	2	0	1	0	0
54	38	10:24	24	98	99	12:35	0	3.36	47	34	2	27	156	65	1	0	1	0	0	0	0
55	35	11:25	75	94	94	8:00	1	2.6	45	34	3	33	159	69	1	0	2	0	0	0	1
56	36	9:45	40	95	96	16:15	0	2.9	46	33	2	31	146	61	1	0	1	1	1	0	1
57	38	10:41	49	98	99	14:58	1	3.045	45	34	2	40	159	90	1	0	2	1	1	0	0
58	37	10:29	99	99	0	19:50	1	2.68	44	34	1	26	158	75	1	0	2	0	0	0	0
59	39	10:10	48	96	99	21:35	0	3.46	46	34	2	37	153	88	1	0	2	1	1	0	1
60	38	14:33	26	95	96	12:36	1	3.3	47	35	1	18	150	72	1	0	2	0	0	0	0
61	35	15:04	24	97	96	15:20	1	3.29	46	35	2	27	164	105	1	1	2	0	0	0	1
62	36	11:10	47	99	98	11:40	1	2.7	47	34	1	24	156	53.5	1	0	2	0	0	1	0
63	36	9:59	47	97	99	14:35	1	3.7	46	34	2	21	155	46	1	0	2	0	1	0	0
64	36	9:58	17	99	96	5:35	1	3.9	46	35	2	30	155	91.5	1	0	2	0	1	0	0
65	36	10:05	24	98	96	10:00	0	3.3	47	47	2	32	155	78	1	0	2	0	0	0	0
66	35	10:52	16	95	96	18:30	0	1.75	37	31	2	25	155	83	1	0	2	1	0	0	0
67	35	1:10	26	97	97	16:15	1	1.85	46	35	1	29	158	70	1	0	2	0	0	1	0
68	35	1:19	26	95	98	16:16	0	2.08	155	34	1	29	158	70	1	0	2	0	0	1	0
69	69	14:45	24	96	98	16:20	1	3.06	50	35	1	20	151	67	1	0	2	1	1	0	0
70	36	9:41	44	99	99	1:00	1	2.605	43	36	3	30	162	72	1	0	2	0	0	0	0
71	38	10:15	48	99	99	12:16	0	2.964	47	36	3	34	155	61	1	0	2	0	0	0	1
72	36	10:26	10	97	96	0:40	1	3.4	47	34	2	27	153	60.01	3	0	2	0	0	0	0
73	37	10:12	42	98	99	16:18	1	2.855	42	35	2	33	157	75	1	0	2	0	0	1	1
74	37	10:01	47	96	98	11:53	1	3.565	43	36	1	29	155	65	1	0	2	0	0	0	0
75	37	9:53	48	98	97	9:40	1	3.31	47	35	2	30	156	86.5	1	0	2	0	0	0	0
76	38	10:30	73	96	95	5:38	1	3.32	46	35	3	36	148	80	1	0	2	0	0	0	1
77	39	13:00	48	95	96	16:01	0	2.5	47	34	2	42	154	45	1	0	1	0	0	0	0
78	39	13:10	48	92	88	13:09	0	2.18	44	34	3	42	154	65	2	0	1	0	0	0	0
79	37	11:10	31	99	99	4:52	1	3.1	47	36	2	35	146	52	1	0	2	0	1	0	1
80	38	0:17	32	96	98	4:18	1	3.6	43	37	2	40	156	60.3	1	0	2	0	0	0	0
81	38	2:00	30	96	96	20:23	1	2.44	47	34	2	34	157	67	1	0	2	0	0	0	0
82	38	2:08	30	97	98	20:25	0	2.7	46	34	2	34	157	67	1	0	2	0	0	0	0
83	42	8:30	24	95	98	0:33	0	3.2	47	36	2	31	156	94	1	0	2	0	0	0	0
84	38	0:32	40	98	99	5:50	1	2.9	49	35	2	25	146	70	1	0	1	0	0	0	0
85	35	0:48	36	96	98	12:35	0	3.9	45	36	2	39	156	96	1	1	2	1	1	0	1
86	38	4:40	36	97	98	16:04	1	3.5	47	36	2	38	160	79	1	0	2	0	0	0	0
87	38	8:40	24	95	98	0:30	1	2.5	45	36	2	20	149	50	1	0	1	0	1	0	0
88	39	1:29	24	98	98	14:10	1	2.73	43	33	2	30	152	69	1	0	2	0	1	0	0
89	39	1:29	2:16	98	96	14:12	1	2.64	44	35	2	30	152	69	1	0	2	0	1	0	0
90	35	22:15	30	99	99	16:00	1	2.6	46	32	1	35	152	83	1	0	2	0	0	0	0
91	37	22:45	70	96	95	21:30	0	2.9	46	33	2	37	155	108	1	0	2	0	0	0	1
92	38	19:30	30	96	98	9:40	1	3.3	44	34	1	30	156	86	1	0	2	0	0	0	1
93	37	10:27	24	96	99	16:56	0	3.33	47	34	2	26	156	82.5	1	0	2	0	0	0	0
94	38	10:39	24	96	97	12:50	0	3.3	46	35	1	24	161	63.5	1	0	2	0	0	0	0
95	40	10:48	23	98	96	11:20	0	3.55	47	35	1	23	159	84	1	0	2	0	1	0	0
96	36	10:22	48	96	96	10:12	0	3.925	46	35	2	44	152	101	1	0	2	0	0	0	0
97	36	11:15	24	96	96	11:36	0	2.855	47	35	2	22	154	81	1	0	2	1	1	0	0
98	36	13:24	58	97	95	11:11	1	2.045	46	35	3	35	149	53	2	0	2	1	1	0	0
99	39	14:47	24	99	97	3:45	1	2.03	40	34	1	28	162	61	1	0	2	0	0	0	0
100	37	13:20	72	97	96	12:05	0	1.7	47	34	1	19	149	46	2	0	2	0	0	0	0
101	37	13:35	61	97	98	12:10	1	1.6	46	34	1	19	149	46	2	0	2	0	0	0	0
102	37	10:58	71	96	96	10:03	1	2.52	47	34	2	32	160	93	1	0	2	0	1	0	0
103	37	2:00	25	95	96	12:40	0	3.42	44	35	2	30	154	84	2	0	2	1	1	0	0
104	37	1:57	64	97	96	22:04	0	3.2	47	35	1	19	152	58	2	0	2	1	1	0	0
105	38	14:43	51	95	96	22:55	0	3.1	47	35	2	30	160	47	1	0	2	0	0	1	0
106	39	15:10	24	95	95	9:05	0	3.1	46	34	1	34	159	69.5	1	0	2	0	1	0	0
107	39	12:48	114	95	96	6:05	1	2.9	45	35	1	32	155	62.5	2	0	2	0	0	0	0
108	39	11:10	22	96	96	1:35	1	3.7	49	37	1	27	160	65	1	0	2	0	0	0	1
109	40	12:34	48	98	98	12:30	1	3.57	49	35	2	32	155	65	1	0	2	0	1	0	0
110	37	11:31	79	97	97	15:05	0	2.79	44	34	2	32	150	48.5	1	0	2	0	0	0	1
111	37	15:00	24	98	99	3:55	1	3.3	47	35	2	30	157	59	1	0	2	0	0	0	0
112	38	10:55	33	97	98	13:55	0	3.36	44	36	1	31	150	66	1	0	2	0	1	0	0
113	38	10:45	39	97	97	13:34	1	2.91	45	35	2	36	162	80	2	0	2	1	1	0	1
114	38	11:42	42	95	96	16:25	1	3.62	48	34	2	30	165	70.2	1	0	2	0	1	0	1
115	37	12:02	47	99	99	11:39	0	2.39	41	33	2	40	160	80	1	0	2	0	1	1	1
116	36	12:15	24	98	97	11:23	0	3.1	45	35	1	28	165	72	1	0	2	0	0	0	1
117	36	13:30	44	95	96	17:46	1	3.49	46	33	2	26	263	65	1	0	2	0	0	0	0
118	36	17:00	27	99	99	14:18	0	3.08	47	35	2	32	150	62	1	0	2	0	1	0	0
119	36	11:55	11	96	97	6:00	0	3	45	33	2	41	167	60	1	0	2	0	1	0	0
120	38	1:00	31	98	96	1:41	1	3.57	48	39	2	26	152	73	2	0	2	0	0	0	1
121	38	11:00	45	98	96	13:00	0	3.7	48	35	3	39	150	65	1	0	2	0	0	1	0
122	37	13:57	22	95	98	15:37	0	2.66	41	36	1	20	156	54	1	0	2	0	0	0	0
123	37	12:30	102	98	95	18:52	0	2.3	47	30	1	22	157	58	1	0	2	0	1	0	0
124	36	12:20	40	86	84	3:20	1	3.1	44	36	2	23	142	63.6	1	0	2	0	0	0	0
125	36	12:27	24	96	96	12:12	0	2.82	45	34	2	35	163	86	1	0	2	0	1	0	0
126	36	13:42	25	96	97	13:25	1	3.155	44	34	1	28	153	63	1	0	2	0	0	0	1
127	36	12:09	32	96	97	10:43	0	3	45	35	2	32	149	51	1	0	2	0	0	0	0
128	37	10:20	19	96	97	15:30	1	3.1	46	35	2	34	157	56	1	0	2	0	1	0	0
129	41	11:11	19	96	97	18:42	0	3.5	47	34	1	30	163	62	1	0	2	0	1	0	1
130	36	10:54	18	98	96	4:00	0	3.6	44	36	2	23	153	36	1	0	2	0	0	0	0
131	38	11:21	44	95	97	12:06	1	3.6	44	33	1	27	155	98	2	0	2	0	1	1	0
132	39	10:13	21	99	98	17:40	0	3.325	45	34	2	34	158	60	1	0	2	0	1	0	0
133	38	10:51	32	97	99	9:00	1	3.15	47	35	2	33	162	67.5	1	0	2	0	0	0	0
134	37	10:41	31	97	98	13:10	0	2.98	45	35	2	28	152	66	1	0	2	0	0	0	0
135	37	11:00	27	96	99	8:35	1	4	46		2	20	162		1	0	2	0	0	0	1
136	42	10:20	34	96	98	1:11	0	3.87	43	34	2	35	168	60	1	0	2	0	0	1	0
137	37	9:35	66	96	99	6:52	1	2.1	46	34	2	31	159	63	2	0	2	0	1	0	0
138	39	11:15	29	99	99	6:00	1	3.62	43	36	2	26	156	86	1	0	2	0	1	0	0
139	39	11:53	7	96	95	17:22	1	3.93	46	36.5	1	30	162	92	1	0	2	0	0	0	0
140	41	10:10	46	97	99	13:25	0	3.245	42	35	1	27	167	66	1	0	2	0	1	0	1
141	35	9:12	31	97	97	16:45	1	1.725	39	34	2	25	153	61	1	0	2	1	0	1	1
142	36	15:00	18	98	96	9:25	0	2.6	44	33	2	33	165	103	1	0	2	0	0	0	0
143	36	9:24	21	97	95	22:23	1	2.065	46	34	2	32	163	59	2	0	2	0	1	0	0
144	38	12:35	41	97	97	7:00	0	2.5	46	35	2	41	159	72	1	0	2	0	0	0	1
145	38	13:11	35	97	96	11:43	1	3.07	49	33.5	2	39	161	68	1	0	2	0	0	0
146	38	13:42	46	97	96	15:15	1	2.3	41	33	2	29	165	65	1	0	2	0	1	0	0
147	38	13:00	47	99	98	10:17	1	3.365	47	33	2	35	150	64	1	0	2	0	0	0	1
148	35	13:26	20	95	95	9:20	0	2.4	38	33	2	34	155	72	1	0	2	1	0	0	0
149	38	15:50	44	95	95	17:15	1	3.1	47	36	2	52	154	85	2	0	2	0	0	0	0
150	38	16:00	66	99	97	10:46	1	3.34	46	35.5	1	44	166	97	1	1	1	0	0	0	0
151	35	12:47	34	97	95	15:55	1	3.36	45.5	36	1	30	151	85	1	0	2	0	0	0	0
152	40	11:10	47	97	95	10:48	0	2.93	44	33	2	29	169	61	1	0	2	0	0	0	0
153	37	12:42	7	95	96	18:02	0	3.33	44	34	2	36	154	76	1	0	2	0	1	0	1
154	36	13:04	23	96	98	14:02	1	3.27	44	35	1	23	162	55	1	0	2	0	0	0	0
155	37	13:00	15	96	98	10:00	1	2.7	45	33	2	26	160	75	1	0	1	0	1	0	1
156	35	11:14	16	98	97	8:55	1	2.3	46	12	1	22	155	60	1	0	2	0	1	0	0
157	38	12:52	19	96	98	17:24	0	3.4	43	35	1	35	165	69	1	0	2	0	0	0	1
158	37	12:12	47	96	99	6:35	1	3.25	46	35	1	22	149	46	2	0	1	0	1	0	0
159	35	18:00	24	99	99	17:00	0	2.7	43	36	1	20	164	62	2		2	0	0	0	0
160	36	11:28	48	96	97	11:03	0	2.77	44	33	2	32	162	68	1	0	2	0	1	0	0
161	36	11:34	19	96	98	16:33	1	2.735	43	34	1	23	153	54	2	0	2	0	0	0	0
162	35	10:20	19	97	96	19:15	1	2.5	47	33	1	18	149	54	1	0	2	0	0	0	0
163	40	12:16	47	96	98	13:25	0	3.7	45	34	2	26	152	70	2	0	2	1	1	0	1
164	35	10:41	39	99	99	19:25	1	2.15	44	35	2	38	152	90	2	0	2	1	0	0	0
165	38	11:42	38	95	98	18:35	0	3.3	46	35	2	32	156	99	1	0	2	0	0	0	1
166	40	11:23	23	98	97	12:30	0	3.625	47	34	2	37	160	101.5	1	0	2	0	1	0	0
167	37	11:47	47	95	96	12:15	0	2.9	44	33	2	34	163	59	1	0	2	0	1	0	1
168	36	11:10	46	95	95	13:43	1	3.67	44	35	2	36	157	86	3	0	2		1	0	0
169	40	10:01	24	95	96	10:00	1	3.9	47	34	2	34	158	70	2	0	2	0	0	0	1
170	38	9:31	54	99	99	3:50	0	3.6	46	34	1	29	149	59	1	0	2	0	0	0	0
171	37	10:46	44	98	96	14:12	0	2.9	46	33	2	32	157	93.5	2	0	2	0	0	0	0
172	39	10:43	41	97	97	17:25	0	3.33	46	34	2	25	153	78	2	0	2	0	0	0	0
173	37	10:18	53	98	96	16:15	0	4.06	46	34	2	24	153	118	1	0	2	0	1	1	1
174	37	11:30	14	99	99	9:54	1	2.48	45	35	2	40	163	67	1	0	2	0	0	0	0
175	38	10:52	23	98	97	23:00	0	2.8	44	34	3	36	145	84	1	0	2	0	0	0	0
176	38	10:43	12	96	97	10:48	1	3.045	44	33	1	28	164	72	1	0	2	0	0	0	0
177	38	10:19	10	95	98	12:37	0	2.975	44	35	3	35	159	79	3	0	2	0	1	0	1
178	39	10:04	57	97	95	1:00	1	1.97	47	34	2	23	149	43.3	1	0	2	0	1	1	1
179	37	9:40	41	97	96	16:33	0	3.2	46	35	2	38	160	64.2	1	0	2	0	1	0	1
180	38	12:41	8	98	96	16:02	1	2.6	43	34	2	38	161	85.5	2	0	2	0	1	0	0
181	38	13:58	48	99	83	4:23	0	3.9	57	37	2	40	159	97	1	0	2	0	0	1	0
182	39	10:48	65	93	97	15:20	1	3.7	46	35	2	40	154	94	1	0	2	0	1	0	0
183	38	12:34	47	97	96	15:23	0	3.05	46	35	2	38	167	72	1	0	2	0	0	0	1
184	39	12:53	10	96	95	22:16	1	3.4	47	33	2	28	155	92	1	0	2	0	0	0	0
185	36	11:36	39	96	97	2:45	1	2.9	44	36	2	36		153	1	0	1	0	0	1	0
186	38	11:53	15	97	96	1:57	0	2.55	44	34	2	32	157	55	2	0	2	0	0	0	0
187	36	11:50	22	98	95	9:20	1	4.45	46	38	2	31	154	64	1	0	2	0	1	0	0
188	37	13:05	26	95	97	11:03	1	3.16	44	35	1	23	152	84	1	0	2	0	0	0	1
189	36	11:27	67	96	99	6:47	1	2.1	39	32.5	2	38	159	75	1	0	2	0	0	0	0
190	37	11:35	42	95	98	17:13	0	2.5	41	32	2	39	155	57	3	0	2	0	0	0	0
191	38	12:05	17	97	96	19:20	1	3.45	44	34	2	29	160.5	55	2	0	2	0	0	0	0
192	36	15:20	69	97	97	6:48	1	2.625	44	34	1	29	152	82	1	0	2	0	1	0	0
193	37	12:11	47	96	95	23:15	0	3.29	45	34	1	27	159	63.5	1	0	2	0	0	1	0
194	37	11:55	24	96	96	10:10	0	3.8	47	35	2	32	156	72.5	1	0	2	1	1	0	0
195	39	12:27	21	97	98	9:44	0	3.65	47	35	2	38	162	78.5	1	0	2	0	0	0	0
196	36	12:20	43	99	98	17:06	1	4.4	47	35	2	34	157	85.6	1	0	2	0	0	0	0
197	37	11:45	166	98	97	13:25	1	4	50	37	1	36	162	74	2	0	2	0	1	0	0
198	35	10:48	18	97	99	4:50	0	2.415	41	34	2	35	159	102	1	0	2	1	1	0	0
199	35	10:19	21	98	96	7:08	0	3.32	44	35	2	33	158	85	1	0	2	1	1	0	0
200	36	10:11	40	96	97	2:08	1	3.25	44	36	2	28	163	68	1	0	2	0	1	0	1
201	39	10:35	23	98	96	6:47	0	3.7	42	36	2	26	152	51	1	0	2	0	0	0	0
202	37	11:43	24	95	98	10:05	0	3.16	47	34	2	38	38	163	2	0	2	1	0	0	0
203	40	11:50	19	96	98	6:30	1	3.97	44	33	2	33	159	62	1	0	2	0	1	0	0
204	37	12:48	24	97	99	6:45	0	2.62	46	34	2	28	159	58	1	0	2	0	0	0	0
205	38	9:12	8	97	96	1:55	0	3.115	44	34	2	23	152	53	2	0	2	0	0	0	0
206	39	9:00	24	98	96	3:00	0	3.5	42	36	1	21	53	163	1	0	2	0	1	0	0
207	38	11:33	21	96	97	3:00	1	2.9	46	36	2	32	150	65	1	0	2	0	0	0	0
208	40	10:08	49	97	95	8:20	0	2.64	41	32	1	32	155	63	1	0	2	0	0	0	1
209	38	9:22	9	97	98	0:02	1	3.875	44	33	1	20	156	97	2	0	2	0	0	0	0
210	38	10:28	23	97	98	23:38	0	3.195	46	35	2	23	158	60	1	0	2	0	0	0	1
211	37	10:00	47	97	96	11:25	1	3.21	43	36	2	39	151	89	1	0	2	0	0	0	0
212	36	12:00	24	95	95	12:07	0	3.34	42	36	2	31	155	62.5	1	0	2	0	0	0	0
213	36	11:00	21	97	96	2:20	1	3.785	43	34	1	29	156.5	63.8	1	0	2	0	1	0	0
214	35	11:08	49	96	98	10:35	0	3.13	46	35	2	36	160	85	1	0	2	0	1	0	0
215	36	10:24	20	96	96	2:00	0	3.82	46	33	2	40	168	91	3	0	1	0	1	0	1
216	41	10:52	68	97	96	21:52	0	3.81	45	35	1	31	155	86	2	0	2	1	1	0	0
217	35	11:35	40	96	97	19:55	0	3.09	47	35	2	32	150	65	1	0	2	0	1	0	0
218	36	10:21	48	95	96	18:15	1	3.5	41	36	2	27	150	47	1	0	2	0	0	0	1
219	36	13:00	48	98	98	1:20	1	3.8	46	36	1	29	152	89	2	0	2	0	1	0	1
220	37	12:08	48	97	96	12:04	1	3	46	36	1	18	160	50.5	2	0	2	0	1	0	0
221	36	7:03	72	98	98	16:42	1	5.2	46	34	2	37	158	87.5	1	0	2	0	0		1
222	37	11:45	48	95	96	20:35	1	1.99	44	34	1	30	162	54	1	0	2	0	0	0	0
223	40	11:47	47	96	97	10:06	0	3.775	45	33	1	34	162	81	2	0	2	0	1	0	0
224	36	12:21	21	99	98	15:40	0	2.4	47	35	2	35	167	59	2	0	2	0	1	0	0
225	40	8:36	72	96	97	7:10	0	3.2	44	37	3	32	158	56	1	0	2	0	0	0	0
226	38	13:30	72	98	96	5:00	0	3.2	46	36	2	28	153	72	1	0	2	0	0	0	0
227	39	12:00	24	99	99	6:05	1	3.3	48	36	3	23	161	53	1	0	2	0	1	0	1
228	37	12:18	24	98	98	12:40	1	2.43	44	34	1	18	155.5	68	1	0	2	0	1	0	0
229	38	9:54	17	96	97	17:25	1	2.76	42	39	3	29	149	46	1	0	2	0	1	0	1
230	37	8:55	92	98	98	12:50	0	4.47	50	37	2	34	150	89	1	0	2	0	0	0	0
231	36	11:00	67	90	94	16:56	1	2.445	44	31	2	30	150	100	1	0	2	0	1	1	0
232	37	9:00	23	98	99	11:35	1	3.54	45	36	2	35	149	57	1	0	2	0	0	0	0
233	38	6:00	44	96	98	13:30	1	3.2	47	34	1	26	152	72	1	0	2	0	1	0	0
234	36	12:05	20	96	96	16:00	0	3.42	44	35	2	40	156	82	1	0	2	0	0	0	0
235	37	8:45	14	98	96	13:15	0	4.26	46	36	2	30	148	91	1	0	2	0	0	0	1
236	40	9:15	73	96	98	11:00	1	2	35	35	2	20	160	55	1	0	2	0	0	1	0
237	37	6:30	30	100	98	2:39	0	3.29	43	33	3	40	164	76	1	1	2	0	1	0	0
238	38	6:00	93	96	99	9:00	1	3.3	47	34	2	35	158	55	2	1	2	0	0	0	0
239	35	10:40	30	95	96	4:55	1	2.575	37	33	2	26	160	70	1	0	2	0	0	0	0
240	35	13:30	131	95	96	17:11	1	2.295	47	32	3	30	155	62	1	0	2	1	0	0	1
241	37	7:11	86	96	98	2:00	1	2.3	43	33	1	20	155	54	1	0	2	0	0	0	0
242	37	12:12	11	95	98	1:11	1	3.96	47	35	2	34	163	73	1	0	2	0	1	0	0
243	36	10:00	72	99	99	6:45	0	2.475	39	33	3	25	157	76	1	0	2	0	1	0	0
244	40	10:00	24	98	99	16:00	1	4.25	43	36	2	30	172.2	74	1	0	2	0	1	0	0
245	39	11:00	24	99	99	2:16	0	4.845	44	37	3	32	159	68	1	0	2	0	1	0	1
246	37	11:02	47	98	99	10:40	0	3.695	45	33	2	34	149	115	1	0	2	0	0	0	0
247	36	11:48	43	98	97	5:52	1	3.02	46	34	2	30	165	68	1	0	2	0	1	0	0
248	37	7:30	41	98	96	2:16	1	2.5	47	33	2	33	151	69	1	0	2	0	0	0	0
249	37	7:15	24	99	97	9:48	1	3	44	33	2	26	158	75	1	0	2	0	1	0	1
250	36	9:35	38	99	97	23:00	0	2.67	46	35	2	21	160	53.5	1	0	2	0	0	0	0
251	36	9:15	24	98	99	9:40	1	2.71	45	35	3	32	156	82	1	0	2	1	0	0	0
252	36	10:49	19	99	99	17:32	0	2.82	47	34	2	32	155	73	1	0	2	0	0	0	0
253	39	8:31	18	95	97	13:57	0	3.455	44	36	2	25	158	61	1	0	2	0	0	0	0
254	38	11:58	18	97	98	15:55	0	3.16	46	34	2	31	157	52	1	0	2	1	1	0	1
255	38	7:40	43	98	96	12:40	0	3.5	46	34	2	33	156	69	1	1	2	0	1	0	0
256	39	11:18	18	96	96	3:01	0	3.25	46	34	1	31	158	79	1	0	2	1	0	0	1
257	37	10:32	21	96	98	13:45	1	3.72	47	35	2	36	154	71	1	0	2	0	1	0	0
258	36	10:05	45	97	97	13:15	1	3.4	44	34	2	37	158	72	1	0	2	0	0	0	1
259	37	10:56	48	99	98	10:20	0	2.57	45	34	2	25	157	73	1	0	2	1	0	0	0
260	39	12:00	26	97	98	9:08	1	3.275	46	34	1	37	161	59	1	0	2	1	1	0	0
261	36	9:34	26	96	97	6:00	0	2.9	40	36	1	22	159	68	1	0	2	0	0	0	0
262	36	11:10	68	99	99	8:35	1	3	44	36	3	40	149	85	1	0	2	0	0	0	0
263	37	10:20	70	97	98	8:30	1	2.2	46	36	3	40	149	85	1	0	2	0	0	0	0
264	40	12:30	47	96	95	1:55	0	3.4	44	36	2	29	150	60	1	0	2	0	0	0	0
265	37	10:00	63	98	95	10:12	1	2.95	44	33	3	34	162	117	1	0	2	0	0	0
266	37	1:56	64	94	95	6:00	0	2.5	44	33	1	22	150	88	1	0	2	0	1	0	0
267	36	12:20	66	95	94	6:00	0	1.5	43	33	1	22	158	73	1	0	2	0	0	0	0
268	38	13:00	17	97	98	6:30	1	3.2	47	36	2	32	150	58	1	0	1	0	1	0	0
269	37	12:51	47	95	96	8:00	1	2.8	45	36	2	29	165	100	1	0	2	0	0	0	0
270	36	12:00	45	96	95	3:10	1	3.2	46	36	1	25	148	77	1	0	2	0	0	0	1
271	35	12:05	32	99	96	4:36	1	2.185	45	36	1	16	158	50	1	0	1	0	0	0	0
272	38	11:00	48	96	97	7:46	1	2.68	43	34	2	27	158	79	1	0	2	0	0	0	0
273	36	1:25	65	95	97	8:12	0	2.4	45	36	1	20	150	95	1	1	2	0	0	0	0
274	37	6:00	30	96	95	0:50	0	2.7	43		2	31	154	95	1	0	2	0	1	0	1
275	38	12:39	24	97	97	12:40	0	3.3	44	35	2	28	167	56	1	0	2	0	1	0	1
276	37	12:49	15	97	95	9:35	1	3.425	47	34	2	35	160	95	1	0	2	0	0	0	0
277	38	11:20	63	96	95	7:10	1	2.73	40	35	3	34	161	98	1	0	2	1		0	1
278	36	6:45	59	95	97	20:20	1	2.2	42	33	2	30	163	55	2	0	2	0	1	0	0
279	39	10:47	20	97	96	5:01	0	2.485	47	34	1	28	158	55	1	0	2	0	1	0	0
280	36	10:33	57	97	96	7:00	1	2.2	46	33	2	31	157	81.5	2	1	2	0	0	0	0
281	37	1:00	46	97	98	3:00	1	3.6	44	33	1	19	150	90	1	0	2	1	0	0	0
282	37	12:00	12	98	96	0:25	0	2.53	38	30	2	33	149	70	2	0	2	0	1	0	0
283	37	12:40	8	97	97	20:47	0	2.7	42	32	2	25	149	70	1	0	2	0	0	0	0
284	37	13:00	24	95	95	13:20	0	3.77	46	33	2	38	149	70	1	0	2	0	0	0	1
285	36	11:55	21	97	95	14:15	0	3.245	47	34	2	30	158	65	1	0	2	0	1	0	1
286	37	11:40	16	96	98	0:45	0	2.77	44	35	2	34	162	50	1	0	2	1	1	0	0
287	36	11:50	36	97	98	23:35	0	2.4	46	34	2	28	158	59	2	0	2	1	1	0	0
288	37	12:00	23	97	96	1:10	1	2.925	47	35	2	36	160	85	1	0	2	0	0	0	0
289	37	12:00	57	97	96	21:15	1	3.3	47	34	2	25	148	42	1	0	2	0	1	0	0
290	39	11:10	45	97	96	20:40	1	3.8	45	36	2	35	148	84	1	0	2	0	1	0	0
291	36	9:20	23	96	96	21:50	0	2.4	44	34	2	34	158	130	1	0	1	1	1	0	0
292	37	11:01	38	97	98	9:00	1	3.5	47	33	2	29	160	66	1	0	2	1	1	0	0
293	36	11:00	45	96	96	20:30	1	3.2	36	32	2	34	146	80	1	0	2	0	1	0	0
294	37	12:01	20	99	99	17:45	0	2.05	38	31	1	21	159	68	1	0	2	0	0	0	0
295	36	17:00	99	97	96	3:20	1	2.4	46	33	1	20	152	65	1	0	2	1	1	0	0
296	39	11:39	16	96	97	2:30	0	3.15	46	33	3	40	162	59	1	0	2	1	0	0	1
297	36	9:57	19	96	96	16:35	1	3.2	45	33	2	32	157	109	1	0	2	0	0	0	0
298	36	10:07	42	96	96	15:52	0	2.94	47	47	2	34	162	108	1	0	2	0	0	0	1
299	38	11:52	39	96	98	3:00	1	3.1	47	33	2	152	58		2	0	2	0	0	0	0
300	41	10:15	44	96	95	18:25	1	3.03	47	34	1	28	160	74	1	0	2	0	1	0	0
301	38	13:00	71	99	99	12:30	1	3.2	46	34	2	24	150	62	1	0	2	0	1	0	0
302	37	11:20	35	96	98	10:30	0	2.655	43	33	2	31	153	58	2	0	2	0	1	0	0
303	38	12:45	35	99	96	11:07	1	3.37	47	35	2	32	154	65	2	0	2	0	1	0	1
304	36	13:03	40	97	96	17:40	1	3.1	46	35	2	35	149	78	1	0	2	0	1	0	1
305	39	12:30	42	96	96	8:25	1	3.53	44	34	1	24	150	53	1	0	2	0	0	0	0
306	36	12:54	42	99	99	15:46	0	3.21	46	34	2	35	159	64	1	0	2	1	0	1	0
307	36	13:18	21	96	99	16:25	1	2.82	46	34	2	31	150	85	1	0	2	0	1	0	1
308	38	11:56	48	98	98	8:30	0	3.4	46	36	1	21	157	45	1	0	2	0	1	0	0
309	37	7:10	10	97	96	11:41	0	1.5	39	30	1	24	158	59	1	0	2	1	1	0	0
310	38	3:00	40	97	98	7:29	1	2.9	45	35	2	34	155	90	1	0	1	0	1	0	0
311	37	11:47	20	97	96	7:37	1	3.94	46	34	1	27	159	51	1	0	2	0	1	0	0
312	36	12:38	68	97	99	7:46	0	3.2	47	34	2	36	148	92	1	0	1	0	1	0	1
313	40	11:08	25	96	98	10:30	0	2.8	43	35	2	36	150	65	1	0	2	0	1	0	0
314	39	9:47	20	96	96	4:20	1	3.6	47	35	1	21	159	78	2	0	2	0	0	0	0
315	36	10:24	23	96	96	23:14	0	2.1	46	34	2	40	160	65	2	0	2	0	0	0	1
316	38	8:58	22	98	96	6:51	1	3.1	47	34	2	24	150	60	3	0	2	0	1	0	0
317	38	9:28	19	98	97	6:23	1	3.425	47	34	2	35	150	74	2	0	2	0	0	0	0
318	39	8:59	42	96	99	2:34	1	3.54	46	35	2	42	150	65	1	0	2	0	0	0	1
319	40	10:08	67	97	96	9:18	0	4.1	46	34	1	23	162	94	1	0	2	0	1	0	0
320	40	9:40	37	96	97	22:05	0	3.07	46	34	2	25	158	70	1	0	2	0	1	0	0
321	38	14:00	40	95	95	18:52	1	2.8	42		2	24	148	62	1	0	2	0	0	0	0
322	38	10:48	26	97	98	20:45	1	2.935	46	33	2	30	158	93	1	0	2	0	0	0	0
323	38	10:48	120	96	96	19:36	0	3.52	46	34	1	26	162	74	1	0	2	0	1	0	0
324	36	10:20	18	96	96	15:35	0	3.1	46	34	2	32	162	82	1	1	2	0	0	0	0
325	39	6:39	52	97	95	20:00	1	3.5	45	37.5	1	22	151	60	1	0	2	0	0	0	0
326	38	10:27	18	99	98	3:45	1	2.735	47	34	1	25	64		1	0	2	1	1	0	0
327	37	4:50	53	96	98	0:46	0	2.04	44	32	2	33	160	107	1	0	2	0	0	0	1
328	37	13:00	38	99	99	1:00	0	2.5	41	35	2	19	169	90	1	0	2	0	1	0	0
329	38	12:00	11	98	97	11:48	0	4.47	48	34	3	38	168	128	2	0	2	0	0	0	0
330	38	11:26	38	96	99	13:43	1	3.07	45	34	2	29	150	64	2	0	2	0	0	0	0
331	40	10:54	46	96	97	8:23	0	3.045	46	34	1	26	158	78.9	1	0	2	1	0	0	0
332	37	10:28	20	96	98	6:05	1	3.2	50	35	3	34	158	102	1	0	2	0	0	0	0
333	37	9:07	22	98	97	7:20	0	3.615	46	35	2	30	160	72.1	1	0	2	1	1	0	0
334	38	9:28	23	98	96	19:00	0	2.9	47	34	1	33	150	62	1	0	1	0	0	0	0
335	36	9:41	68	97	96	19:33	1	2.09	46	33	1	21	160	65.8	2	0	2	0	0	0	0
336	39	12:17	16	98	98	15:50	1	3.72	46	33	2	33	148	95	1	0	2	0	0	1	0
337	38	12:07	20	97	96	4:30	0	3.43	45	34	2	34	152	90	1	0	2	0	1	1	0
338	39	12:34	21	97	97	9:17	1	3.78	47	34	1	27	157	89	1	0	2	0	0	1	0
339	38	12:38	24	97	97	12:30	1	3.4	47	35	2	28	156	77	1	0	2	0	0	0	0
340	36	9:24	42	96	98	10:36	1	3.3	49	34	1	29	165	79	1	0	2	0	0	0	0
341	38	11:44	40	96	97	14:17	0	3.065	47	34	2	33	157	65	1	0	2	0	1	0	1
342	38	10:45	48	96	97	8:20	1	2.5	40	33	1	18	150	65	1	0	2	0	0	0	0
343	39	10:30	14	95	97	14:27	1	3.06	39	34	2	24	149	60	1	0	2	0	1	0	0
344	38	11:43	41	96	97	16:00	0	3.26	46	34	2	26	158	109.5	1	0	2	0	0	0	0
345	37	11:39	35	96	96	22:45	1	2.74	46	33	2	36	159	63	1	0	2	0	0	1	0
346	38	11:12	42	96	97	17:44	0	3.265	46	34	2	41	160	82.5	1	0	2	0	0	1	1
347	37	11:17	35	96	96	10:32	1	3.12	47	35	2	32	161	69	1	0	2	0	0	0	0
348	36	11:00	23	97	98	12:10	1	3.435	45	33	2	27	162	75	1	0	2	0	1	0	1
349	36	10:15	38	98	96	15:35	0	3.12	47	34	2	33	163	75	1	0	2	0	0	0
350	38	12:38	44	98	97	7:57	1	4.09	45	33	2	30	159.5	78	1	0	2	0	0	0	0
351	37	10:12	47	96	96	9:26	1	3.22	46	34	2	31	150	54	1	0	2	0	0	0	0
352	36	10:50	48	96	98	10:42	1	3.04	46	34	2	37	161	66	1	0	2	0	0	0	0
353	37	13:30	25	96	98	15:00	0	3	44	35	2	33	175	77	1	0	2	0	1	0	1
354	36	17:10	120	96	95	20:20	1	2.37	40	28	2	30	150	55	1	0	2	1	0	0	0
355	38	17:10	20	99	98	10:55	1	2.37	38	31	3	40	156	87	1	0	2	1	0	0	0
356	37	16:20	15:00	99	96	2:38	0	2.26	39	30	1	28	164	96	1	0	2	0	0	1	0
357	38	18:59	29	96	94	15:00	1	2.15	40	31	2	38	158	82	1	0	2	0	1	0	0
358	37	17:22	17	96	95	1:05	1	2.2	39.5	29	2	20	150	74	1	1	2	0	1	0	0
359	38	11:30	22	95	96	1:25	0	3.07	41	33	2	40	153	75	1	0	2	0	0	0
360	40	11:00	16	99	99	3:45	1	3.77	46	36	2	28	148	65	1	0	2	0	0	0	0
361	37	9:49	39	96	96	12:11	0	2.765	46	34	2	30	159	78	1	0	2	0	1	0	1
362	37	2:11	24	97	97	2:10	1	2.68	39	34	3	36	153	110	1	0	2	0	0	0	0
363	38	10:15	24	99	99	7:14	0	2.66	43	33	1	32	162	47	1	0	2	0	1	0	0
364	37	11:17	21	95	97	14:20	1	4.16	45	34	2	39	152	74	1	0	2	0	1	0	1
365	38	13:42	24	97	97	2:38	0	2.26	44	35	1	28	159	81	1	0	2	0	0	1	0
366	38	8:01	20	96	98	12:34	0	2.685	45	32	2	30	149	75	1	1	2	0	1	0	1
367	36	10:35	16	99	98	2:15	0	3.8	44	33	2	37	160	55	1	0	2	0	0	0	0
368	36	11:04	16	96	97	15:00	0	3.59	46	35	2	27	160	80	1	0	2	0	0	0	0
369	39	10:23	45	96	96	19:38	1	2.69	47	35	2	24	158	57	1	0	2	0	1	0	1
370	37	14:20	15	98	99	5:00	1	2.7	46	36	2	38	150	62	1	0	2	0	0	0	0
371	37	14:00	23	96	94	1:00	0	2.73	44.5	36	2	31	147	95	1	0	2	0	1	0	0
372	38	13:20	40	96	95	5:00	0	4.7	47	34	2	36	154	95	1	0	2	1	1	0	0
373	39	10:30	24	99	99	4:30	0	2.82	43	32	2	27	151	53	1	0	2	0	0	0	1
374	36	9:00	24	99	98	12:05	1	3.2	45	35	1	27	150	106	1	0	2	0	1	0	1
375	38	10:00	24	96	97	10:00	0	4	48	36	2	29	154	70	1	1	2	0	1	0	0
376	38	13:20	18	98	96	18:30	0	3.4	42	34	2	35	168	89	1	0	2	0	1	0	0
377	35	7:50	16	98	98	15:52	0	1.72	39	32	1	22	154	57	2	0	2	0	1	0	0
378	37	12:15	24	96	98	2:16	0	4.8	44	35	1	20	161	57	2	0	2	0	1	0	0
379	37	11:37	20	97	96	19:50	1	3.035	47	35	1	24	157	30	1	0	2	0	0	0	0
380	37	11:23	16	96	96	3:45	0	3.53	45	33	2	38	159	86	1	0	2	0	0	0	0
381	40	10:37	15	96	98	1:12	0	3.825	47	34	2	30	160	85	1	0	2	0	0	0	0
382	42	9:57	14	97	97	2:55	0	3.3	46	33	2	28	150	67	1	0	2	0	1	0	0
383	39	10:29	37	98	97	11:05	1	3.52	45	34	2	33	162	61	1	0	2	0	0	0	0
384	38	10:19	45	96	99	19:27	0	3.555	46	34	1	25	150	63	1	0	2	0	1	0	0
385	39	9:00	22	97	96	7:25	0	2.87	46	35	2	31	150	64	1	0	2	0	0	0	0
386	38	11:13	40	96	98	15:17	0	2.96	46	35	2	36	150	64	2	0	2	0	0	0	0
387	39	11:43	12	96	97	23:00	0	2.999	47	35	2	26	161	64	2	0	2	0	0	0	0
388	38	11:36	84	95	97	11:30	1	4	46	36	2	24	163	63	1	0	2	0	0	0	0
389	38	10:00	10	99	96	8:00	1	4.38	40	34	2	27	158	86	1	0	2	0	0	0	0
390	37	9:30	21	98	99	6:25	1	3.2	46	35	2	33	162	95	1	0	2	0	0	0	0
391	37	11:10	23	98	98	5:00	0	3.03	43	33	2	29	150	81	1	0	2	0	0	0	0
392	37	10:00	36	97	96	4:00	0	3.22	43	34	1	20	148	60	1	0	2	0	1	0	0
393	38	13:30	23	96	98	12:00	0	4.05	33		2	40	150	100	1	0	2	0	1	0	0
394	38	11:52	16	95	96	14:20	0	3.55	45	34	2	32	152	85	1	0	2	0	1	0	0
395	37	11:41	22	96	99	1:25	1	2.9	45	36	2	28	155	60	1	0	2	0	1	0	0
396	39	11:36	36	96	98	23:40	0	2.865	44	33	2	24	148	86	1	0	2	1	1	0	0
397	39	10:22	10	96	96	1:00	1	3.97	46	34	2	36	153	89	2	0	2	0	0	0	0
398	41	10:15	21	96	97	7:40	0	3.81	45	35	2	36	162	58	2	0	2	0	0	0	0
399	37	10:15	46	96	97	8:10	0	3.4	46	34	2	36	162	58	2	0	2	0	0	0	0
400	38	12:01	42	96	97	2:34	1	3.83	48	36	1	24	151	55	1	0	2	0	0	0	0
401	37	12:03	39	96	98	14:55	0	3.7	46	33	2	26	160	73.3	2	0	2	0	1	0	0
402	37	10:32	13	96	98	11:10	1	2.16	46	32	2	31	159	79	1	0	2	0	1	0	1
403	36	12:25	12	96	95	12:36	0	2.296	45	32	2	31	149	80	1	0	2	0	0	0	0
404	36	11:47	36	98	99	0:35	1	2.6	47	35	2	28	163	67	2	0	2	1	1	0	0
405	37	11:27	14	95	97	13:18	0	3.8	45	34	2	35	156	75	1	0	2	0	0	0	1
406	41	11:45	14	96	96	12:58	1	4.025	46	35	2	27	159	94	1	0	2	0	0	0	0
407	36	12:56	24	98	97	14:03	1	2.59	36	33	1	25	158	75	1	0	2	1	1	0	0
408	36	12:56	24	98	97	14:05	1	2.28	42	32	1	25	158	75	1	0	2	1	1	0	0
409	40	9:35	48	97	96	9:29	0	3.23	47	34	2	29	150	70	1	0	2	0	0	0	0
410	35	11:22	21	98	96	15:25	0	2.18	41	30	2	24	160	48	1	0	2	1	0	0	0
411	38	4:52	72	97	95	3:50	0	1.65	39	30	2	32	152	68	2	0	2	0	1	0	0
412	38	5:05	36	95	97	2:45	0	2.9	39	34	1	19	155	58	1	0	2	1	0	0	0
413	38	5:23	37	97	99	2:45	0	2.08	36	30	1	19	155	63	1	0	2	0	1	1	0
414	37	4:44	43	95	94	10:40	0	1.98	39	30.5	2	28	152	55	1	0	2	1	0	0	0
415	40	11:50	96	96	99	12:00	1	3.1	42	33	1	22	160	43	1	0	2	0	0	0	0
416	38	11:36	25	96	96	10:30	0	3	47	35	2	30	150	78	2	0	2	1	1	0	0
417	40	11:43	22	96	96	21:00	0	2.9	44	33	1	28	158	69	1	0	2	0	1	0	0
418	35	6:00	26	97	99	2:40	0	1.82	33	30	2	38	152	65	1	0	1	1	1	0	0
419	40	10:40	47	92	98	11:40	0	2.8	158	34	2	34	158	100	2	0	2	0	0	0	0
420	38	10:55	15	97	96	13:20	0	3.6	49	35	1	32	159	85	1	0	2	1	0	0	1
421	37	11:00	19	96	98	6:00	1	2.96	46	35	1	30	158	63	1	0	2	0	0	0	0
422	39	11:03	16	99	99	3:00	0	2.75	46	34	1	25	162	75	1	0	2	0	1	0	0
423	38	12:30	20	88	92	4:20	1	3.2	46	37	1	26	158	58	1	0	2	0	0	0	0
424	38	10:50	20	97	96	6:10	1	2.9	46	34	2	27	154	65	1	0	2	0	1	0	0
425	38	10:55	64	95	96	14:05	1	2.691	474	34	2	34	155	72	1	0	2	0	1	0	0
426	40	11:11	47	97	96	2:35	0	3.3	42	35	1	25	149	46	1	0	2	0	1	0	1
427	38	13:00	22	98	97	3:00	1	4.1	46	34	1	30	156	94.5	1	0	2	1	0	1	0
428	37	11:36	45	98	96	2:10	1	2.5	44	33	2	38	149	65	1	0	1	1	1	0	0
429	40	11:10	25	97	99	10:00	1	3	46	35	2	36	150	65	1	0	2	0	1	0	1
430	38	10:55	16	99	98	14:10	0	3.46	45	35	2	27	164	89.5	1	0	2	0	1	0	0
431	37	11:09	21	96	97	18:00	0	2.8	47	34	1	39	157	107	1	0	2	0	0	0	1
432	40	10:12	47	96	98	21:50	1	3.795	46	35	1	26	158	69	1	0	2	0	0	0	1
433	38	11:05	17	96	96	16:20	0	2.86	46	35	2	28	158	84	1	0	2	0	0	0	0
434	38	10:22	16	97	96	14:50	1	2.97	46	35	2	31	155	58	1	0	2	0	0	0	0
435	38	10:46	18	96	97	16:55	1	3.28	47	34	2	30	157	67	2	0	2	0	0	1	0
436	38	12:22	44	97	98	8:20	0	2.86	35	35	1	28	155	55	1	0	2	0	1	0	1
437	37	9:30	37	90	86	8:35	1	4	46	36	2	25	159	92	2	0	2	0	0	0	0
438	38	12:03	21	99	98	2:42	0	2.825	46	35	2	29	156	68	1	0	2	0	0	0	0
439	41	10:14	24	96	96	10:00	1	3	34	43	2	24	157	54	1	0	2	0	0	0	1
440	40	13:57	43	96	98	9:12	0	3.09	46	35	2	22	162	41	2	0	2	0	0	0	0
441	37	10:40	68	99	99	6:17	1	4.1	44	36	3	34	150	80	1	0	2	0	0	0	0
442	39	9:46	14	96	95	20:45	0	3.6	47	35	2	34	161	80	1	0	2	0	0	0	0
443	38	10:18	20	99	99	18:53	0	3.08	46	34	1	33	150	65	1	0	1	0	0	0	0
444	38	10:30	19	96	97	5:00	0	4.37	46	35	2	29	156	99	1	0	2	0	0	0	0
445	39	10:52	59	96	99	0:27	0	2.4	40	34	2	33	150	58	1	0	2	0	0	0	0
446	37	9:30	63	96	96	7:10	0	1.7	42	42	2	38	157	81	1	0	2	0	1	0	0
447	39	9:30	23	96	98	23:40	1	3.285	46	33	2	35	160	99	2	0	2	0	0	0	1
448	37	9:18	36	97	97	21:55	1	3.635	46	34	2	30	160	102	1	1	2	0	1	0	0
449	38	12:00	94	96	95	2:40	1	4.22	46	35	2	34	150	92	1	0	2	0	1	0	0
450	36	10:18	71	97	96	23:29	1	2.8	46	33	1	31	163	73	1	0	2	0	0	0	0
451	37	10:01	24	95	96	22:13	0	2.9	46	34	2	30	155	66	1	0	2	1	1	0	0
452	38	10:16	46	97	98	20:21	0	2.97	46	34	3	36	154	70	1	0	2	0	0	0	0
453	37	9:57	22	97	98	11:24	1	4.5	47	34	2	33	156	96	1	0	2	0	1	0	0
454	37	9:59	22	96	98	11:25	0	2.5	46	33	2	33	156	96	1	0	2	0	1	0	0
455	36	10:57	70	99	97	11:30	0	2.465	48	34	2	30	159	80	1		2	0	0	1	0
456	39	9:40	22	95	96	6:54	0	3.7	46	34	2	30	151	85	2	0	2	0	0	0	0
457	38	11:16	23	96	98	0:58	0	3.18	46	34	2	30	160	73	2	0	2	0	0	0	0
458	38	11:24	66	95	95	5:30	1	4.8	47	36	1	19	153	63	2	0	2	0	1	0	0
459	40	9:40	47	97	96	10:03	0	3.3	46	34	2	30	152	71	1	0	2	0	0	0	0
460	35	9:52	43	96	97	1:59	1	2.715	46	34	1	32	159	75	1	0	2	0	0	0	1
461	38	10:33	22	96	95	8:30	0	2.185	47	34	1	22	150	48	1	0	2	0	1	0	0
462	36	10:28	23	96	97	10:56	1	3	46	35	1	20	160	57	1	0	2	0	0	0	0
463	38	14:35	34	98	97	12:00	1	4.1	47	36	2	34	150	75	1	0	2	0	0	0	0
464	37	10:41	19	96	95	5:33	1	3.238	47	34	2	30	157	63	1	0	2	0	0	0	0
465	36	10:30	72	96	97	10:30	1	4.305	44	33	2	37	155	83	1	0	2	0	0	0	0
466	35	10:24	24	97	96	10:16	1	2.44	46	33	3	39	153	90	2	1	2	0	0	0	1
467	37	15:04	56	95	95	5:04	1	1.76	38	31.5	1	23	160	56	1	0	2	0	1	0	0
468	38	10:28	46	98	96	12:00	1	2.65	43	34	2	34	157	80	1	0	2	1	1	0	0
469	38	10:31	46	99	98	12:03	0	2.65	43	34	2	34	157	80	1	0	2	1	1	0	0
470	38	9:25	17	96	97	16:00	1	2.54	45	34	2	26	149	77	2	0	2	0	0	0	1
471	36	9:31	18	99	98	15:30	1	3.64	47	34	2	34	161	67	1	0	2	0	0	0	0
472	40	10:00	26	97	98	8:10	1	3.14	45	35	2	35	156	95	1	0	2	0	0	0	0
473	38	11:03	19	96	96	16:08	0	3.74	47	35	2	35	150	77	1	0	2	0	0	0	0
474	38	11:00	25	98	97	22:45	1	3.22	47	35	2	40	158	68	2	0	2	1	1	0	0
475	39	9:25	20	97	98	1:40	0	3.88	45	33	2	35	160	78	1	0	2	0	0	0	0
476	37	9:56	7	96	98	14:21	1	3.09	46	33	2	29	157	105	1	0	2	0	1	0	0
477	38	8:15	24	97	96	8:00	1	2.85	46	35	3	35	160	90	1	0	2	0	0	0	0
478	37	10:58	71	96	97	11:03	0	4.1	44	35	2	33	154	110	1	0	2	0	1	0	0
479	37	10:23	44	96	96	14:25	1	2.52	47	33	2	37	150	61	1	0	1	0	0	0	0
480	38	10:15	41	96	97	17:40	0	3.28	46	34	1	31	156	98.5	1	0	2	0	1	0	0
481	40	10:45	20	96	97	14:07	1	2.63	46	35	1	30	159	63	1	0	2	0	0	0	0
482	36	11:20	42	97	98	17:09	1	3.15	47	35	2	34	157	57	2	0	2	0	0	0	0
483	37	10:33	45	96	99	12:58	0	2.7	46	34	2	40	157	70	1	0	2	0	0	0	0
484	37	11:17	46	96	96	9:27	0	3.35	47	34	2	31	156	76	1	0	2	0	0	1	1
485	39	9:30	24	96	98	9:07	0	3.5	45	35	2	34	158	81	2	0	2	0	0	0	0
486	35	16:40	73	96	97	15:15	0	2.08	39.5	31.5	2	32	160	71	1	0	2	0	0	0	0
487	37	9:35	23	97	98	10:10	0	2.42	46	34	2	34	150	107	1	0	2	0	1	0	1
488	40	9:33	21	96	97	12:20	1	3.95	47	33	2	33	156	84	1		2	0	0	0	0
489	39	10:37	23	98	99	10:40	0	4	44	36	2	33	156	100	2	0	2	0	0	0	0
490	39	10:40	72	96	96	10:20	0	3	45	32	2	30	156	75	1	0	2	0	0	0	1
491	38	10:45	46	96	97	2:10	0	2.9	46	34	2	30	160	49	1	0	2	0	1	0	0
492	39	8:55	21	96	96	12:30	0	2.055	44	33	2	25	151	67	1	0	2	0	1	0	0
493	38	10:12	44	98	99	14:45	0	3.65	45	33	2	35	161	108	1	0	2	0	1		1
494	36	10:22	18	96	97	15:53	1	3.595	46	34	2	32	153	100.5	1	0	2	0	1		1
495	38	9:30	19	99	99	14:01	1	3.03	46	34	1	26	150	74	1	0	2	1	1	0	0
496	39	11:30	48	98	98	12:50	0	2.53	46	33	1	23		42	1	0	2	0	0	0	0
497	38	14:20	45	95	94	5:30	0	2.7	48	34	2	23	150	62	1	0	2	0	1	0	0
498	37	14:00	41	99	98	7:08	1	3.9	46	34	2	26	160	72	1	0	2	0	1	0	1
499	39	1:16	13	98	96	21:49	0	3.6	46	33	2	24	153	84	1	0	2	0	0	1	1
500	39	9:13	13	97	97	20:30	1	3.4	47	35	1	27	150	81	2	0	2	0	0	0	0
501	37	10:00	22	96	98	12:00	1	2.77	46	34	1	23	143	49	1	0	2	0	1	0	0
502	36	10:18	29	95	96	5:08	1	3	47	34	2	31	150	65	1	0	2	0	1	0	0
503	39	9:21	19	99	97	2:08	0	3.4	46	34	1	28	150	51	1	0	2	0	0	0	0
504	36	11:24	23	97	98	12:13	1	3	44	34	1	21	159	64	1	0	2	1	1	0	0
505	37	11:15	49	98	99	4:05	0	3.2	43	36	1	20	158	62	1	0	2	0	0	0	0
506	36	13:03	109	95	96	14:30	1	1.3	34	28	3	33	170	103	1	0	2	1	0	0	1
507	39	16:40	44	98	96	11:30	0	2.07	38	32	1	20	155	56.7	1	0	2	0	0	0	0
508	36	10:28	21	97	97	13:11	0	2.615	42	36	2	33	152	63	1	0	2	0	1	0	0
509	38	10:42	19	97	98	4:50	1	3.4	42	36	2	26	152	71	1	0	2	0	0	0	0
510	38	10:32	44	96	96	14:53	0	3.095	46	34	2	32	161	90	1	0	3	0	0	0	0
511	39	10:43	14	97	98	5:45	1	3.335	47	33	2	28	160	58	1	0	2	0	0	0	1
512	40	11:13	19	96	96	4:00	1	3.54	45	32	1	29	159	88	1	0	2	0	0	0	0
513	40	10:00	24	99	99	1:30	1	3.5	46	34	2	25	152	53	2	0	2	1	0	0	1
514	36	9:30	46	96	96	20:43	0	3.52	47	34	1	29	160	68	1	0	2	0	1	0	0
515	36	5:02	18	99	97	11:30	0	1.9	38	31	2	31	152	48	1	0	2	1	1	0	0
516	36	5:06	18	97	98	11:30	0	2	38	32	2	31	152	48	1	0	2	0	1	0	0
517	37	10:05	17	97	97	15:39	1	3	47	33	1	22	153	82	1	0	2	0	0	0	0
518	38	12:00	18	99	96	6:00	1	3.5	43	35	1	23	158	75	1	0	2	0	1	0	0
519	41	12:35	20	96	96	8:30	1	3.7	48	36	1	25	149	62	1	0	2	0	0	0	1
520	39	11:09	24	96	98	22:20	0	3.495	44	34	1	22	159	65	2	0	2	0	0	0	0
521	40	11:04	22	96	96	20:17	0	3.6	46	33	1	25	154	65	1	0	2	0	0	0	0
522	37	13:00	48	97	98	13:30	1	2.77	47	34	3	43	156	89	1	0	2	0	0	1	0
523	38	18:00	35	96	97	7:26	0	3.26	46	34	1	23	155	56	1	0	2	0	0	0	0
524	42	8:15	26	99	97	6:15	1	3.56	147	34	2	25	152	74	1	0	2	0	0	0	0
525	38	8:00	36	99	97	20:42	1	2.58	46	33	2	35	164	96	1	0	2	0	0	0	0
526	38	17:00	26	98	96	15:45	1	3.1	45	33	2	22	154	60	1	0	2	0	0	0	1
527	39	9:52	22	98	97	11:11	1	3.605	48	33	1	23	157	69	1	0	2	0	0	0	0
528	39	9:38	21	98	99	18:30	1	3.355	48	34	2	29	159	75	1	0	2	0	1	0	0
529	40	9:21	24	96	97	9:50	0	3.72	47	34	2	33	156	68	1	0	2	0	1	0	1
530	39	9:24	16	96	96	5:50	1	2.91	47	34	1	33	159	68	1	0	2	0	1	0	1
531	38	10:15	96	97	97	4:00	0	2.9	46	32	2	30	154	60	1	0	1	1	0	0	0
532	40	10:00	24	98	99	6:00	0	3	44	34	1	20	155	58	1	0	2	0	1	0	0
533	37	9:46	44	95	97	17:30	0	3	46	32	1	27	157	70	1	0	2	0	1	0	0
534	38	9:51	21	97	97	6:00	0	2.6	47	34	2	34	162	75	2	0	2	0	0	0	0
535	40	9:59	46	96	95	11:55	0	2.75	46	34	2	30	150	60	1	0	2	0	1	0	1
536	38	10:09	20	97	98	6:00	1	3	46	32	2	24	157	53	1	0	2	0	1	0	0
537	39	10:24	22	96	95	12:42	1	3.455	46	35	2	38	150.5	109	1	0	2	0	0	0	0
538	38	10:27	19	96	97	15:38	0	3.385	46	33	2	34	155	97	1	0	2	0	0	0	0
539	38	10:40	20	99	98	6:00	1	2.823	47	33	1	21	161	72	2	0	2	0	0	0	0
540	37	11:16	45	96	95	22:32	0	3.9	46	33	2	36	152	62	1	0	2	0	1	0	0
541	38	10:00	39	98	96	5:00	1	3.1	46	33	3	34	152	60	1	0	2	0	1	0	0
542	41	16:00	28	98	96	13:20	1	3.8	47	34	3	35	154	78	1	0	2	0	0	0	0
543	37	10:00	29	98	97	5:47	0	2.9	47	34	1	22	153	60	1	0	2	0	0	0	0
544	38	17:15	24	98	99	17:45	1	3.15	47	34	1	23	151	58	1	1	2	0	1	0	0
545	40	6:20	13	99	97	18:35	1	2.3	40	32	1	20	162	80	2	0	2	1	1	1	0
546	37	9:39	13	97	98	22:11	0	3.49	46	33	2	40	155		1	1	2	0	1	0	1
547	37	9:33	23	96	96	21:08	0	3.16	47	34	2	34	162	83	1	0	2	0	1	0	0
548	38	9:28	18	97	99	15:35	1	3.65	47	33	2	34	150	91	2	0	2	0	1	0	0
549	40	9:22	23	96	97	19:55	0	3.495	47	34	1	27	163	73	1	0	2	0	1	0	0
550	36	10:45	69	95	96	12:37	0	2.03	47	34	2	29	160	84	1	0	2	0	1	0	0
551	37	9:53	24	96	95	3:00	1	2.7	47	35	1	36	157	82	1	0	2	0	1	0	0
552	39	9:42	22	97	97	11:00	0	3.625	47	34	2	30	157	68	1	0	2	0	0	0	0
553	37	12:15	41	96	99	5:00	1	4.1	48	37	1	26	159	76	1	0	2	0	0	0	0
554	39	10:13	10	95	96	2:05	1	3.64	47	35	1	23	150	60	1	1	2	0	0	0	0
555	40	10:05	18	96	98	16:36	1	3.46	46	34	1	26	150	76	1	0	2	0	0	0	0
556	39	9:29	95	96	97	20:53	1	2.36	47	34	2	30	154	67	1	0	2	0	1	0	0
557	39	9:32	95	96	98	20:55	1	2.47	47	35	2	30	154	67	1	0	2	0	1	0	0
558	39	9:34	95	95	97	20:56	1	1.42	46	33	2	30	154	67	1	0	2	0	1	0	0
559	38	9:00	16	95	96	13:26	1	3.06	47	36	2	33	152	105	1	0	2	0	0	0	0
560	38	9:30	16	97	97	13:30	1	3.2	47	36	2	33	152	105	1	0	2	0	0	0	0
561	36	10:29	21	98	97	13:14	0	1.84	47	34	2	37	158	65	1	0	2	0	0	0	0
562	35	16:30	7	97	98	9:58	0	2.24	46	33	2	30	165	70	1	0	2	0	0	0	0
563	35	16:25	6	97	97	10:00	1	2.24	46	34	2	30	165	70	1	0	2	0	0	0	0
564	40	9:20	21	96	95	6:40	1	3.515	47	34	1	22	153	64	1	0	2	0	1	0	0
565	41	9:11	23	97	95	20:40	0	3.43	46	34	1	29	153	88	1	0	2	0	0	0	1
566	35	10:23	21	95	98	13:48	1	2.34	46	34	1	42	159	80	1	0	2	0	0	0	0
567	38	10:14	22	98	96	20:00	1	2.08	2.3	47	2	37	150	60.8	2	0	2	0	0	0	1
568	39	1:18	22	95	97	3:00	1	3.5	46	34	2	39	158	59	2	0	1	1	1	0	0
569	35	9:37	20	96	97	5:30	1	2.34	45	33	2	31	162	59	1	0	2	0	1	1	0
570	39	13:03	96	96	97	9:00	0	3.3	45	34	1	24	158	64	2	0	2	0	0	0	0
571	38	12:10	43	98	96	7:26	0	3.26	45	37	1	23	149	65	1	0	2	0	0	0	0
572	39	9:40	46	96	98	19:40	1	2.065	47	34	2	36	161	89	1	0	2	0	0	0	0
573	39	9:42	46	96	98	19:40	0	2.5	48	34	2	36	161	89	1	0	2	0	0	0	0
574	38	12:04	22	96	95	2:21	1	2.88	46	36	2	30	164	102	1	0	2	0	1	0	0
575	36	11:40	24	99	99	11:40	0	2.46	46	32	2	35	158	57	1	0	2	0	0	0	0
576	38	9:00	21	95	96	0:10	1	3.3	47	34	1	22	148	54	1	0	2	0	0	0	0
577	37	12:09	29	96	97	19:30	0	4.815	49	38.5	2	39	168	89	1	1	2	0	0	0	0
578	38	13:14	21	96	96	4:53	1	3.405	46	38	2	28	158	77	1	0	2	0	0	0	0
579	36	11:37	96	100	100	12:18	1	2.7	46	34	2	29	155	63	1	0	2	0	1	0	1
580	36	12:00	24	97	97	15:35	0	1.865	40	29	2	34	155	72	1	0	2	0	0	0	0
581	40	14:00	34	96	97	3:30	0	3.095	47	34	1	40	156	66	1	0	2	0	0	0	0
582	38	12:00	1.2	96	99	5:25	1	3	46	36	3	38	153	73	2	0	2	0	0	0	0
583	38	8:44	72	95	96	5:30	1	2.9	43	33	2	23	150	70	1	0	2	0	1	0	0
584	41	12:02	45	95	95	9:45	1	3.15	46	34	2	25	158	75	1	0	2	0	0	0	0
585	35	10:39	23	96	96	10:40	0	2.4	46	33	2	25	158	115	1	0	2	0	1	0	0
586	37	9:35	23	98	96	10:17	1	2.95	46	33	2	38	167	75	2	0	2	0	0	0	0
587	37	9:42	22	96	99	19:00	0	2.875	46	34	1	36	150	85	1	0	2	0	0	0	1
588	37	10:12	19	97	99	17:07	1	3.075	47	34	2	18	155	71	2	0	2	0	1	0	1
589	36	16:02	74	96	97	15:19	0	2.2	39	32	2	29	160	106	2	0	2	0	1	0	0
590	36	13:14	46	97	97	15:47	0	1.9	40	29	1	28	158	87	1	0	2	0	0	0	0
591	40	12:35	76	93	95	8:53	0	2.16	41	32	1	22	155	62	1	0	2	0	1	0	0
592	38	10:30	48	98	98	14:51	0	3	47	33	2	30	151	73	1	0	2	0	1	0	0
593	38	16:00	80	96	93	9:13	0	3.1	47	34	2	39	160	96	1	0	2	0	1	0	0
594	40	9:35	18	96	95	21:00	1	4.7	46	34	1	31	152	75	1	0	2	0	0	0	0
595	42	8:20	36	98	97	21:14	1	2.2	45	33	2	31	166	111	2	0	2	0	0	0	0
596	42	8:15	36	98	96	21:16	1	2.68	47	33	2	31	166	111	2	0	2	0	0	0	0
597	38	8:02	18	97	98	2:25	0	2.96	47	35	2	29	151	74	1	0	2	0	1	0	0
598	39	7:30	21	96	97	10:30	0	3.5	47	34	3	34	157	71.5	2	0	2	0	0	0	0
599	36	9:30	73	97	99	10:26	1	2.9	48	35	2	21	153	73	1	0	2	0	0	0	1
600	37	9:20	96	97	98	7:55	0	2.9	47	34	3	33	155	57	1	0	2	0	0	1	0
601	42	9:30	48	96	99	2:00	1	2.7	46	33	1	22	153	78	1	0	2	0	0	1	1
602	38	8:55	21	96	96	5:00	0	3.48	47	35	2	27	162	65	1	0	2	1	1	0	0
603	37	9:15	24	96	95	9:08	0	3.7	46	35	2	28	157	64	1	0	2	0	1	0	0
604	37	9:03	19	98	98	14:34	1	3.3	47	34	2	34	158	73.5	2	0	2	0	1	0	0
605	37	9:00	19	97	95	14:35	0	3.365	46	35	2	34	158	73.5	2	0	2	0	1	0	0
606	38	8:30	19	97	96	3:31	0	3.55	46	33	1	30	152	93	1	0	2	0	1	0	1
607	38	10:10	12	96	96	22:41	1	3	47	34	1	21	159	78	2	0	2	0	1	0	0
608	37	10:15	22	96	96	12:09	1	3.1	46	34	2	38	149	68	1	0	2	0	0	0	1
609	38	9:26	14	97	98	14:03	0	3.095	47	34	2	32	152	62	1	0	2	0	0	0	0
610	40	10:02	23	96	97	11:54	0	3.4	46	35	1	28	156	78	1	0	2	1	0	0	0
611	37	12:15	22	96	98	2:16	0	4.8	44	35	1	20	161	57	2	0	2	0	1	0	0
612	37	17:22	17	96	95	1:05	1	2.2	39.5	29	2	20	150	74	1	0	2	0	0	0	0
613	39	10:27	12	96	97	22:25	1	3.3	46	34	2	32	159	63	1	0	2	0	0	1	0
614	40	10:25	22	98	96	20:45	1	3.57	46	34	2	39	162	82	2	0	2	0	1	0	0
615	39	9:19	43	98	97	4:25	0	3.245	46	33	2	28	153.5	58	1	0	2	0	0	0	0
616	36	9:10	20	96	97	16:30	0	2.7	46	34	2	33	159	56	1	0	2	0	1	0	1
617	36	10:01	91	95	97	5:00	1	1.8	47	32	1	22	155	65	2	0	2	0	0	0	1
618	37	10:56	47	97	97	9:50	0	2.8	46	34	2	33	150	87	1		2	0	1	0	1
619	36	16:00	27	99	98	12:46	0	3.52	47	34	2	34	160	72.5	1	0	2	0	0	0	0
620	38	8:10	35	96	97	21:58	0	3.1	46	33	2	20	166	99	1	0	2	0	0	0	0
621	39	9:10	24	98	97	10:02	0	3.1	47	34	2	32	161	64	1	0	2	0	0	0	0
622	39	8:00	36	98	97	20:52	1	3.515	47	34	1	35	154	89	1	1	2	0	0	0	1
623	37	9:13	22	96	98	11:02	0	3.01	47	34	2	36	155	63	1	0	2	0	0	0	0
624	37	9:31	24	96	96	9:00	0	2.9	47	33	2	22	153	68	1	0	2	0	1	0	0
625	38	9:17	19	96	97	2:00	0	3.4	46	33	2	29	150	80	1	0	2	0	1	0	0
626	38	9:24	21	96	96	12:00	1	3.7	47	34	2	37	158	87		0	2	0	0	0	1
627	40	8:35	36	97	97	21:20	0	2.6	47	34	1	25	168	84	1	0	2	0	0	0	0
628	40	7:47	45	96	96	10:00	0	3.4	46	34	2	34	150	83	1	0	2	1	1	0	1
629	39	9:32	18	96	97	16:10	1	2.9	47	35	2	35	152	84.5	1	0	2	0	1	0	1
630	38	9:23	23	96	97	11:18	1	3.2	46	33	2	35	160	58	1	0	2	0	1	0	0
631	38	10:13	21	96	98	13:26	0	3.195	48	34	2	36	157	103	1	0	2	1	1	0	0
632	37	11:02	23	96	97	0:03	0	2.63	47	33	2	41	158	92	1	0	2	1	1	0	0
633	36	10:04	28	96	98	19:08	0	2.56	46	35	1	22	160	50	1	0	2	1	1
634	38	9:49	69	96	96	12:16	1	3.142	46	34	1	32	160	86	1	0	2	0	0	0	1
635	39	10:21	45	96	97	13:25	1	3.7	46	33	1	32	157	86	1	0	2	0	0	0	1
636	39	10:37	47	96	96	11:15	1	3.27	46	33	1	30	150	65	1	0	1	0	0	0	1
637	38	9:47	42	96	99	15:39	0	3.16	46	35	2	31	154	60	1	0	2	0	0	0	1
638	40	11:47	24	98	98	5:55	0	2.8	47	36.5	2	35	150	55.6	1	0	1	0	0	0	1
639	38	11:12	48	96	97	11:00	0	3	48	35	1	21	150	58	1	0	2	0	1	0	0
640	38	11:51	18	99	96	5:20	0	2.8	47	35	2	40	153	114	2	0	2	0	0	0	0
641	40	10:15	36	99	99	22:00	0	3.77	47	34	1	25	150	71.5	1	0	2	0	1	0	0
642	40	11:51	23	95	97	23:34	1	2.2	46	33	1	20	150	64	1	0	2	0	0	0	0
643	40	11:48	23	99	97	23:32	0	2.48	46	34	1	20	150	64	1	0	2	0	0	0	0
644	39	9:02	23	95	97	22:18	1	3.305	47	34	1	23	150	74	1	0	2	0	1		1
645	38	10:15	22	99	97	12:00	1	2.7	46	33	1	22	158	60	1	0	2	0	1	0	0
646	41	10:45	15	95	95	0:58	0	2.81	46	35	2	23	161	75	1	0	2	0	1	0	1
647	36	9:30	22	95	96	7:30	0	3.2	47	35	2	30	157	58	1	0	2	0	1	0	1
648	36	10:35	14	96	95	12:02	0	2.73	47	34	2	27	150	100	1	0	2	0	1	0	0
649	36	13:30	27	97	96	10:15	1	3.045	47	34	2	27	152	68	1	0	2	0	1	0	0
650	42	12:10	27	99	98	10:56	0	3.49	46	34	2	33	154	78	1	1	2	0	0	0	0
651	40	21:00	31	96	97	13:10	1	5.1	47	34	2	28	157	104	1	0	2	0	0	0	0
652	38	10:22	13	98	99	11:48	1	3.095	48	35	2	36	167	76	1	0	2	1	1	0	1
653	36	10:31	17	96	99	3:40	0	2.61	46	33	1	20	157	72	1	0	2	0	1	0	0
654	39	10:09	19	96	99	17:33	0	3.97	46	35	2	36	163	63	2	0	2	0	0	0	1
655	37	10:01	19	97	99	17:51	1	2.63	47	34	2	36	152	83	1	0	2	0	1	0	0
656	40	15:15	36	98	96	5:05	0	3.08	50	34	2	40	168	75	3	0	2	0	1	0	0
657	38	8:35	38	96	98	19:40	1	3.3	47	34	2	31	152	50	1	0	2	0	1	0	0
658	40	8:00	35	98	99	21:30	1	3.21	45	34	2	24	154	84	1	0	2	0	0	0	0
659	38	2:40	28	98	96	11:40	0	3.4	46	34	1	28	159	72	1	0	2	0	0	0	0
660	39	9:18	19	97	95	14:05	1	3.48	47	35	1	20	150	50	2	0	2	0	1	0	0
661	38	10:20	47.5	95	96	10:30	1	3.2	46	35	2	22	156	76	1	0	2	0	0	0	0
662	36	11:03	19	96	97	16:12	0	2.08	47	34	2	31	172	72	1	0	2	0	0	0	0
663	36	10:27	23	95	97	11:50	0	3.3	46	34	2	30	152	69	1	0	2	0	1	0	0
664	40	5:00	39	97	96	14:55	1	2.74	46	34	1	19	158	56	1	0	2	0	0	0	0
665	36	4:00	24	98	96	8:58	1	3.3	45	33	2	31	156	75	1	0	2	0	0	0	0
666	38	9:30	36	98	97	21:58	0	2.63	46	33	2	33	154	63	1	0	1	1	1	0	0
667	40	9:30	16	99	97	13:49	0	2.69	46	34	2	21	158	60	1	0	2	1	1	0	0
668	37	9:34	47	96	96	10:15	1	3.045	46	32	2	27	156	60	2	0	2	0	0	0	0
669	39	9:51	45	96	96	12:00	1	3.3	46	34	2	30	150	62	2	0	2	0	1	0	0
670	36	1:10	45	96	97	16:25	0	3.26	47	34	2	33	161	87	1	0	2	0	0	0	1
671	36	1:04	43	96	96	17:35	0	2.8	46	34	2	30	152	70	1	0		0	1		1
672	40	11:15	34	96	96	9:50	1	3.51	46	34	1	25	149.5	77	1	0	2	0	0	0	0
673	37	11:24	44	96	98	7:22	1	3.25	47	34	2	27	153	83	1	0	2	0	1	0	1
674	40	0:34	94	96	95	13:26	1	3.84	46	34	2	35	150	90	1	0	2	1	1	0	0
675	40	0:25	99	96	96	3:04	1	3.725	46	34	2	28	150	91	1	0	2	0	0	0	0
676	36	10:52	67	98	99	5:30	0	2.6	46	35	2	21	161	82	1	0	2	0	1	0	0
677	39	9:19	45	96	99	18:13	1	3.485	45	34	2	30	156	65	1	0	2	0	1	0	1
678	42	9:27	14	96	96	0:20	0	3.28	46	34	2	30	150	63	1	0	2	1	1	0	0
679	38	10:00	24	96	96	6:08	1	2.67	46	35	2	28	156	60	2	0	2	1	1	0	0
680	38	10:41	21	93	89	1:00	1	3.705	46	35	1	21	158	64	1	0	2	0	0	0	0
681	39	10:22	14	97	96	1:30	0	3.4	46	36	2	34	150	77	1	0	2	0	0	0	0
682	39	9:53	35	96	95	8:00	0	3.14	47	33	1	32	153	135	1	0	2	0	1	0	0
683	41	9:40	16	95	96	1:37	1	3.7	46	34	2	29	160	48	1	0	2	0	1	0	0
684	39	10:47	43	97	98	5:40	0	3.15	47	36	2	27	152	61	1	0	2	0	1	1	0
685	40	2:30	39	97	98	5:00	1	3.8	50	30	1	31	157	63	1	0	2	0	0	0	0
686	40	9:20	24	96	96	1:30	0	3.97	46	35	2	21	150	53	1	0	2	0	1	0	1
687	37	9:20	48	96	96	1:09	1	2.585	45	33	2	29	160	50	1	0	2	0	0	0	0
688	39	10:00	48	95	98	8:00	0	2.9	47	36	1	20	155	57	1		3	0	0	0	0
689	35	10:23	38	99	99	12:06	1	2.7	46	34	1	32	150	95	1	0	2	1	0	0	0
690	35	16:20	48	95	97	16:00	1	1.43	40	29	2	32	158	69	1	0	3	1	1	0	1
691	39	10:15	32	97	97	2:20	0	3.23	46	34	2	25	150	79	1	0	2	0	1	0	0
692	37	4:00	48	99	98	6:00	0	2.35	37	33	2	35	154	48	1	0	2	0	1	0	1
693	37	11:38	38	97	99	13:03	0	2.25	47	34	2	34	150	62	1	0	2	0	1	0	0
694	37	11:41	38	96	96	8:00	0	3.2	46	34	2	34	150	62	1	0	2	0	1	0	0
695	39	11:12	21	95	97	8:00	0	3.2	46	34	2	40	152	76	1	0	2	0	1	0	0
696	38	11:53	76	100	99	13:40	1	2.4	55	34	1	19	150	67	2	0	2	0	0	0	0
697	37	7:30	12	95	97	20:50	0	1.39	38	28	2	32	152	54	1	1	2	1	0	0	1
698	37	7:00	12	96	96	1:00	1	1.57	38	30	2	32	156	54	1	0	2	0	1	0	1
699	37	10:46	16	95	95	2:00	1	2.43	46	34	1	29	154	73	1	0	2	0	0	0	0
700	37	7:10	18	96	98	2:00	1	2.4	42	33	1	24	152	50	1	0	2	0	1	1	0
701	37	7:01	18	96	97	2:00	0	1.9	36	33	1	24	152	50	1	0	2	0	1	0	0
702	39	9:27	40	96	95	17:30	1	4.295	46	34	2	34	155	116	1	0	3	0	1	0	0
703	40	10:07	15	95	96	13:15	0	3.115	46	34	2	25	156	66	1	0	2	0	1	0	0
704	37	10:27	22	96	96	12:30	0	2.57	47	33	2	21	150	56	1	0	3	0	1	0	0
705	39	10:17	17	99	99	17:35	0	2.595	46	33	2	19	156	79	2	0	2	1	1	0	0
706	39	9:15	17	96	98	2:20	0	3.25	46	34	2	41	152	86	1	0	2	1	0	0	0
707	38	9:07	38	95	97	23:29	1	3.78	47	35	1	25	150	73	1	0	2	0	1	0	0
708	42	8:57	20	99	97	12:00	1	2.7	46	34	1	25	161	53	1	0	2	0	0	0	0
709	35	8:44	39	95	96	11:00	1	2.5	46	33	2	29	160	73	1	0	2	0	1	0	0
710	37	10:39	46	96	96	8:36	1	3.17	46	34	2	27	155	63	1	0	2	0	0	0	1
711	36	10:42	42	96	98	15:35	0	3.38	47	33	1	28	156	63	1	0	2	0	1	0	1
712	38	10:52	40	96	96	14:28	0	3.29	46	35	3	34	155	65	1	0	2	0	1	0	1
713	36	10:54	36	96	96	10:40	0	2.89	47	33	2	36	153	72	1	0	2	0	0	0	0
714	36	10:35	21	96	98	19:20	1	3.64	46	34	2	33	150	72	1	0	2	0	1	0	0
715	35	17:22	43	98	96	23:50	1	1.8	45	33	1	21	150	61.5	1	0	2	0	0	0	0
716	35	17:50	24	95	96	10:55	1	1.88	46	34	1	25	149	62	1	0	2	0	0	0	0
717	39	10:05	20	96	97	6:00	1	2.92	46	34	1	26	158	64	1	0	1	0	0	0	0
718	37	10:30	24	98	98	11:02	1	2.51	47	34	2	29	150	73	1	0	2	0	1	0	0
719	42	10:08	47	97	96	21:46	1	3.375	46	34	1	25	156	72	1	0	2	0	1	0	0
720	39	10:05	24	96	98	5:55	1	4.2	46	33	2	34	155	105	1	0	2	0	1	0	1
721	38	10:00	144	97	98	4:00	1	3.3	46	34	2	30	150	58	1	0	3	0	0	0	0
722	38	10:32	38	96	97	12:39	0	2.95	45	35	2	30	155	74	1	0	2	0	0	0	0
723	36	11:00	32	96	95	15:41	1	2	38	32	1	29	156	66	1	0	2	0	0	0	0
724	39	9:47	24	96	96	8:40	1	3.025	46	35	1	27	156	69	1	0	2	0	0	0	0
725	37	9:20	17	96	97	14:48	1	2.71	47	35	2	35	152	97	1	0	2	0	0	0	0
726	37	8:54	15	96	96	5:22	0	3.38	47	34	2	29	150	54	1	0	2	0	0	0	0
727	39	8:49	15	96	98	17:20	1	3.44	46	34	2	25	153.5	83	1	0	2	0	0	0	1
728	38	9:17	16	96	96	5:38	0	2.665	47	35	2	27	149	62	2	0	2	0	1	0	0
729	37	8:56	16	96	97	4:00	0	2.645	45	33	2	32	150	73	2	0	2	0	0	0	0
730	37	9:57	21	96	96	12:15	0	3.32	46	34	2	35	156	93	1	0	2	0	0	0	0
731	39	9:41	15	95	96	0:40	0	2.5	46	33	1	19	153	85	1	0	2	0	1	0	0
732	37	9:15	42	98	97	15:05	0	2.97	46	34	1	28	155	106	1	0	2	0	0	0	0
733	38	8:58	21	97	98	11:10	1	3.6	46	35	2	31	156	88	1	0	2	0	0	0	0
734	38	8:49	24	97	96	9:00	0	3.1	47	34	2	36	161	65	1	0	2	0	0	0	0
735	38	9:24	25	96	98	10:00	0	2.9	46	35	2	29	153	65	1	0	2	0	1	0	0
736	38	9:32	42	96	98	3:01	1	3.62	46	34	1	27	150	67	1	0	2	0	0	0	0
737	37	9:42	20	96	96	12:40	0	3.6	47	35	1	25	154	60	1	0	2	0	0	0	0
738	38	9:50	21	97	98	1:00	0	3.92	47	35	2	29	160	70	2	0	2	0	1	0	0
739	40	10:30	25	96	96	19:58	0	3.27	46	35	2	31	153	72	1	0	2	0	1	1	0
740	38	10:08	24	97	95	9:30	1	2.89	46	34	2	30	153	66	1	0	2	0	1	0	0
741	38	11:15	72	96	97	12:00	1	3.7	46	34	2	24	152	80	1	0	3	0	1	0	0
742	37	11:30	96	98	99	10:30	0	2.7	46	34	2	30	150	60	1	0	2	0	0	0	0
743	39	11:50	57	95	97	2:20	0	3.115	46	36	1	38	150	63	2	0	2	1	1	0	0
744	40	8:00	38	99	99	18:10	1	2.84	47	34	2	25	161	76	1	0	2	0	1	0	0
745	38	11:30	53	98	97	2:38	1	4.405	46	34	2	32	157	102	1	0	2	0	1	0	0
746	39	8:45	20	96	96	12:05	0	3.1	45	34	2	33	150	76	1	0	2	0	1	0	0
747	37	8:44	23	96	95	9:30	0	3.3	47	34	1	25	155	82	1	1	2	0	0	0	0
748	38	10:18	59	95	95	10:50	1	2.6	46	33	2	30	150	76	1	0	2	0	1	0	0
749	38	10:20	70	96	97	8:00	0	3.5	47	35	2	23	150	60	1	0	2	0	1	0	0
750	42	10:06	47	96	97	11:00	1	3.7	46	35	2	38	155	93.8	1	0	2	0	1	0	0
751	36	9:57	67	99	99	2:10	1	3	47	33	2	37	153	93	1	0	2	0	1	0	0
752	36	11:30	24	99	97	10:20	1	2.51	46	33	3	34	156	63	1	0	2	0	0	0	0
753	35	9:00	43	97	97	8:50	1	3.21	46	34	1	27	150	72	1	0	3	0	1	1
754	36	11:15	24	98	97	10:15	1	2.565	47	34	3	34	150	63	1	0	2	0	0	0	0
755	37	9:05	8	96	97	3:49	0	3.2	49	36	2	32	150	70	1	0	2	0	0	0	0
756	37	9:05	8	96	97	2:35	1	3.92	47	34	2	23	150	85	1	0	2	0	0	0	0
757	41	9:02	42	96	96	14:45	0	3.135	46	33	2	28	155	68	1	0	2	0	0	0	0
758	38	10:30	96	97	99	12:16	0	3	42	36	2	36	149	80	1	0	2	0	0	0	0
759	35	7:00	30	96	95	2:28	1	1.93	40	32	2	31	154	59	1	0	3	0	0	0	0
760	35	22:35	21	96	97	2:25	1	1.42	37	30	2	31	154	59	1	0	2	0	0	0	0
761	38	9:12	17	97	97	3:00	1	3.18	47	34	2	30	150	80	2	0	2	0	0	0	0
762	37	10:40	34	100	99	20:00	1	3.3	41	36	2	27	150	79	1	0	2	0	1	0	0
763	39	10:35	72	100	97	11:40	0	3.1	44	32	1	37	146	76	2	0	2	0	0	0	0
764	42	13:00	120	98	96	12:23	1	2.5	46	33	2	29	153	68	1	0	2	0	0	0	0
765	38	10:01	23	96	96	9:45	0	3	47	34	2	29	149	51	1	0	2	0	0	0	1
766	36	9:24	22	96	96	19:40	1	2.73	46	35	1	23	150	53	1	0	2	0	0	0	0
767	40	10:16	18	96	96	16:30	0	3.46	46	34	2	36	155	115	1	0	2	0	0	0	1
768	38	10:13	23	96	98	10:46	1	3.875	45	34	2	40	162	97	1	0	2	0	0	0	1
769	37	10:49	48	96	96	10:24	1	2.91	47	35	1	33	130	52	1	0	2	0	1	0	0
770	39	9:18	46	95	96	11:00	1	3.4	46	34	2	37	154	68	1	0	2	0	0	0	0
771	40	10:02	47	96	96	9:39	0	3.9	47	35	1	23	150	65.5	1	0	2	0	1	0	0
772	38	3:00	54	96	96	7:20	1	3.475	46	34	2	34	155	62	1	0	2	0	0	0	0
773	40	11:54	43	95	97	4:50	0	3.38	46	34	1	25	150	80	1	0	2	0	0	0	0
774	38	11:51	46	99	98	1:00	1	3.18	46	33	1	31	160	89	1	0	2	0	1	0	1
775						4:15	1	1.96	38	32	2	20	154	66	1	0	2	0	1	0	0
776	35	10:00	4	97	96	10:12	1	2.02	37	32	2	30	157	62	1	0	2	0	0	0	0
777	40	9:31	21	96	97	6:50	1	3.66	43	35	2	30	156	70	1	0	2	0	0	0	0
778	40	15:00	48	96	97	15:05	0	3.66	46	34	1	25	156	76	1	0	2	0	0	0	0
779	39	9:20	26	96	96	7:00	0	3.1	46	34	2	37	154	83	1	0	2	0	0	0	0
780	38	12:15	27	96	96	9:40	0	3.065	45	34	2	24	148	75	1	0	2	0	1	0	0
781	38	10:01	20	96	98	18:42	0	3.03	46	34	2	42	152	81	1	0	2	0	0	0	1
782	39	9:31	19	95	95	2:40	1	2.4	46	33	1	27	150	75	3	0	2	0	1	1	0
783	38	10:24	20	96	95	14:53	0	3.63	46	35	1	25	156	73	2	0	2	0	1	0	0
784	37	10:23	43	96	97	15:05	1	3.82	46	33	1	26	162	86	1	0	2	0	0	0	0
785	36	10:21	24	97	96	10:29	0	2.96	47	32	2	30	150	134	2	0	2	0	0	0	0
786	40	9:50	49	96	97	13:30	0	1.92	38	32	2	25	152	89	1	1		1	0	0	0
787	35	11:00	30	96	96	11:40	0	2.3	38	33	2	34	161	65	1	0	1	0	0	0	0
788	35	11:10	6	99	97	17:54	1	2.28	38	32	2	36	153	88	1	0	2	1	0	0	1
789	37	6:10	31	97	97	17:54	1	2.28	38	32	2	36	153	88	1	0	2	1	0	0	1
790	37	6:10	31	97	97	0:30	1	2.42	37	27	1	26	150.6	67.5	2	0	2	0	1	0	0
791	37	10:13	12	96	96	10:00	0	3.5	46	35	1	28	157	84	1	0	2	0	0	0	0
792	38	9:35	19	96	96	16:10	0	3.2	46	33	2	32	153	86	1	0	2	0	0	0	0
793	39	10:52	23	97	96	8:52	1	3.605	46	34	2	39	152	115	1	0	2	0	1	0	0
794	39	10:54	29	96	97	5:47	0	3.43	47	34	2	32	150	80	1	0	2	1	1	0	0
795	38	10:36	16	96	96	2:40	0	3.8	47	34	2	34	160	78	3	0	2	0	1	0	1
796	37	9:12	22	95	96	19:35	0	3.715	46	35	2	31	153	102	1	0	2	1	1	0	0
797	38	10:46	22	95	97	12:30	0	3	46	35	2	32	152	94	1	0	2	0	1	0	0
798	40	10:37	120	97	95	8:31	1	3.2	45	32	2	29	150.5	86	1	0	2	0	0	0	0
799	40	10:55	48	95	97	23:00	1	3.5	46	33	3	37	159	50	1	0	2	0	0	0	0
800	37	9:12	34	95	97	19:05	1	3.24	46	33	2	39	160	90	1	0	2	0	0	0	0
801	37	9:00	44	96	95	13:10	0	2.885	46	34	2	31	159	65	1	0	2	0	0	0	1
802	39	8:57	26	96	97	18:56	1	3.67	46	33	2	33	156	75.1	2	0	2	1	1	0	0
803	35	10:40	28	97	96	18:10	1	2.505	46	34	2	34	154	72	1	0	2	0	1	0	0
804	38	10:26	52	96	96	18:14	1	3.37	46	33	2	26	150	67	1	0	2	0	1	0	0
805	40	9:30	19	96	96	4:50	1	3.78	46	35	1	30	150	80	1	0	2	0	1	0	0
806	37	9:28	20	99	96	5:06	0	3.78	46	34	1	25	160	77	1	0	2	0	1	0	0
807	38	10:54	44	96	97	16:30	1	2.81	46	34	2	28	155	110	1	0	2	0	1	0	0
808	39	10:18	42	98	96	3:50	1	3.07	47	35	2	32	154	108	2	0	2	1	1	0	1
809	38	9:59	29	97	97	12:27	1	3.205	46	33	2	34	153	114	1	0	2	0	0	0	0
810	37	9:25	49	96	99	19:10	0	3.215	45	33	2	35	150	80	1	0	2	0	0	0	1
811	36	9:21	43	97	97	14:09	1	2.645	47	34	1	34	151	62	2	0	2	0	0	0	1
812	38	9:10	20	96	95	13:05	0	3.45	46	33	2	20	154	60	2	0	2	0	0	0	0
813	37	9:08	22	95	95	19:25	1	3.155	45	34	2	32	157	57	2	0	2	0	1	0	0
814	40	11:15	48	95	97	19:38	0	3.04	48	36	1	30	150	69	1		2	0	0	0	0
815	38	11:00	25	95	95	10:16	0	4	45	33	2	28	148	47	1	0	2	0	1	0	0
816	38	11:30	10	95	96	9:00	0	4	45	33	2	26	151	75	1	0	2	0	1	0	0
817	38	9:57	23	96	98	10:00	1	3.1	46	34	2	32	153	75	1	0	2	0	0	0	0
818	37	10:13	23	99	98	11:52	0	2.55	44	33	2	29	149	54	2		2	0	0	0	0
819	40	11:18	22	98	99	9:20	0	3.145	46	35	1	28	153.5	89	1	0	2	0	0	0	0
820	36	11:05	23	98	97	10:42	1	2.26	46	35	2	30	152	87	1	0	2	0	0	0	0
821	36	11:34	84	98	97	11:30	0	3.21	46	35	2	37	154	71	1	0	2	0	0	0	1
822	41	10:29	16	90	94	14:00	1	4.395	47	36	2	33	150	75	1	0	2	0	1	1	0
823	37	10:09	18	97	98	3:05	0	3.275	46	35	2	37	149	95	1	0	2	0	0	0	0
824	39	10:27	23	97	95	20:53	1	2.59	46	36	2	26	150	64	2	0	2	0	0	0	0
825	37	10:17	22	97	99	7:46	0	3.21	45	35	2	27	150	63	1	0	2	0	1	0	1
826	37	9:49	21	96	96	12:31	0	3.77	46	34	2	34	157	55	3	0	2	0	1	0	1
827	38	9:49	47	96	98	22:09	0	2.8	46	34	2	27	154	60	1	0	2	1	0	0	1
828	39	8:39	18	97	97	2:16	1	3.6	46	34	2	26	155	108	1	0	2	0	0	0	0
829	39	8:51	44	97	96	5:30	1	3.455	46	34	1	23	154	63	1	0	2	0	0	0	0
830	37	9:31	44	96	95	1:30	0	3.2	46	34	1	25	155	64	1	0	2	0	1	0	0
831	37	7:05	41	98	96	15:39	0	1.61	34	34	1	24	150	43	1	0	2	1	1	0	0
832	37	7:04	89	96	96	15:58	0	1.7	34	28	1	28	150	49	1	0	2	0	1	0	0
833	37	7:00	89	96	97	15:56	1	2.73	42	34	1	28	156	49	1	0	2	0	1	0	0
834	43	7:20	32	97	96	0:05	0	2.4	42	34	2	36	158	66	2	0	2	1	1	0	0
835	40	10:00	24	98	96	9:35	0	2.67	46.5	34	1	18	156	58	1	0	2	0	0	0	1
836	40	10:34	24	97	86	10:02	1	3.42	46	33	2	37	149	104	1	1	2	0	1	0	0
837	38	12:07	92	87	67	8:50	1	2.8	44	33	1	18	157	56	2	0	2	1	0	0	0
838	38	10:14	21	97	99	1:00	0	2.5	47	33	1	33	150	62	1	0	2	0	0	0	0
839	37	10:36	22	96	97	0:32	0	2.59	46	35	2	36	152	67	2	0	2	0	1	0	0
840	40	8:30	24	96	97	8:15	1	3.29	47	34	2	28	152	58	1	0	2	0	0	0	0
841	36	16:00	28	97	96	14:45	1	2.69	46	33	2	24	150	62	1	0	2	0	1	0	0
842	38	8:28	18	96	96	2:00	1	3.63	47	35	2	32	156	78	1	0	2	0	0	0	0
843	39	17:15	25	99	97	16:59	1	3.5	47	34	2	34	155	83	1	0	2	0	0	0	0
844	38	17:00	24	98	96	3:00	0	2.73	47	33	2	28	165	65	1	0	2	0	0	0	1
845	38	16:30	25	97	96	15:33	1	2.97	47	34	2	31	168	86	1	0	2	0	1	0	0
846	39	8:26	23	97	96	9:00	1	3.76	47	35	2	36	150	73	1	0	2	0	0	0	0
847	37	8:50	18	96	98	15:09	0	2.57	46	34	2	31	149	105	1	0	2	0	1	0	1
848	40	10:40	18	99	98	16:35	0	3.9	46	34	1	38	153	98	1	0	2	0	1	0	0
849	39	9:00	96	99	99	8:24	1	3.9	46	37	2	32	150	86	1	0	2	0	0	0	0
850	38	3:30	24	97	96	15:05	1	3.375	46	36	1	36	152	80	1	0	2	0	0	0	0
851	37	9:15	96	99	99	8:43	1	3.05	46	37	2	27	153	55	1	0	2	0	0	0	0
852	39	8:45	23	97	96	11:18	1	3.45	47	34	2	26	153	88	1	0	2	0	0	0	0
853	37	11:24	24	97	96	13:55	1	2.82	46	35	2	37	154	40	2	0	2	0	0	1	0
854	36	17:00	80	99	97	9:55	0	1.3	46	33	2	24	156	56	1	0	2	1	1	0	1
855	36	5:40	67	97	99	12:30	1	2	40	31	2	38	160	80	1	0	2	0	1	0	0
856	35	9:40	48	97	98	17:30	1	2.43	55	34.5	1	20	155	72	1	0	2	0	0	0	0
857	38	10:10	72	98	97	13:20	1	2.2	46	33	2	32	157	80	1		2	0	0	0	1
858	38	8:45	20	98	96	6:00	1	3.1	47	34	1	29	150	67	1	0	2	0	0	0	0
859	38	16:30	127	96	97	16:28	1	3	47	34	2	38	154	78	1	0	2	0	0	0	0
860	36	8:59	22	97	97	10:48	0	2.59	47	34	2	33	156	74	1	0	2	0	0	0	0
861	40	8:13	45	98	97	23:51	0	2.565	46	34	1	25	142	50	1	0	2	0	1	0	0
862	40	8:08	21	97	98	23:17	1	3.085	44	44	1	23	148	54	1	0	2	0	0	0	0
863	37	8:06	24	96	99	8:39	1	4.085	46	35	2	25	149	67	1	0	2	0	0	0	0
864	38	10:30	44	98	99	18:45	1	3.135	48	36	2	36	150	70	1	0	2	0	1	0	0
865	35	12:50	24	96	95	15:06	0	2.8	39	39	2	27	156	80	1	0	2	0	1	0	1
866	37	11:50	24	96	98	10:30	1	3.93	42	38	4	38	158	95	1	1	2	0	0	0	1
867	39	12:40	24	97	96	2:28	1	4.21	48	36	2	41	150	63.9	1	0	2	0	0	0	0
868	38	12:18	26	95	96	10:00	0	3.86	43	33	2	34	153	64	1	0	2	0	0	0	0
869	39	11:56	29	96	97	6:00	1	2.5	46	36	2	28	160	67	1	0	2	0	1	0	0
870	38	1:18	29	95	96	8:00	0	2.5	43	34	2	32	148	61	1	0	2	0	0	0	0
871	37	11:35	48	97	99	10:06	0	2.75	46	36	2	33	157	80	1	0	2	0	1	0	1
872	40	12:12	27	97	96	3:00	1	3	47	35	1	20	156	49	1	0	2	0	0	0	0
873	38	12:00	22	98	97	2:16	1	3.1	46	36
874	37	11:20	53	96	95	19:31	1	2.6	47	36	2	28	156	104	1	0	2	0	0	0	0
875	36	11:15	19	97	95	17:20	0	3.5	46	35	2	30	150	62	1	0	2	0	1	0	0
876	36	10:17	18	97	96	15:05	1	2.7	46	34	2	26	152	152	1	0	2	0	1	0	0
877	38	11:30	7	97	96	0:23	0	2.52	46	35	1	23	140	65	1	0	2	0	1	0	0
878	38	12:30	24	96	96	0:31	1	3.56	47	36	1	21	160	78	2	0	1	0	0	0	0
879	35	12:24	70	96	98	2:05	0	3.3	48	36	3	40	149	67	2	1	2	0	0	0	0
880	39	11:00	49	97	98	11:30	0	3.2	46	34	1	38	161	69	1	0	2	0	1	0	1
881	42	10:02	23	96	97	11:09	1	3.42	46	36	2	37	161	81	1	0	2	0	0	0	1
882	41	9:50	26	96	96	7:15	0	3.8	47	35	2	38	157	86	1	0	2	0	1	0	0
883	37	11:03	26	95	96	9:16	0	2.8	46	35	2	36	155	71	1	0	2	1	0	0	0
884	40	10:11	21	97	96	13:03	1	4.2	46	35	1	28	152	97	1	0	2	0	0	0	0
885	36	12:00	42	97	96	12:30	1	2.4	42	34	1	29	153	67	2	0	2	0	0	0	0
886	37	12:53	44	96	98	16:09	1	3.64	46	33	2	26	156	93	1	0	2	1	0	1	1
887	37	11:35	43	96	96	18:39	1	3.155	46	35	1	22	152	58	1	0	2	0	0	0	0
888	37	10:40	38	95	97	8:26	1	2.51	46	34	2	19	152	41	1	0	2	0	0	0	1
889	36	9:16	42	97	97	9:55	1	3.07	47	36	2	23	150	60	1		1	0	0	0	0
890	39	10:08	22	97	98	12:25	1	3.56	46	34	2	32	156	57	3	0	2	0	1	0	1
891	38	11:03	22	99	98	1:55	1	2.7	46	35	1	17	150	56	1	0	2	1	0	0	0
892	39	9:20	98	98	99	7:20	0	3.3	47	33	2	28	151	68	1	0	2	1	0	1	0
893	35	10:45	9	99	99	1:45	1	2.5	47	36	2	29	153	51	1	0	2	0	0	0	1
894	35	9:54	24	96	98	2:35	0	3.2	47	33	2	29	150	62.5	1	0	2	0	0	0	0
895	39	9:46	24	97	97	9:00	1	3.8	46	35	1	22	153	61	1	0	2	0	1	0	0
896	38	9:28	27	96	96	6:58	0	3.2	46	34	2	33	150.6	75	1	0	2	0	1	0	0
897	35	9:40	23	96	96	10:00	0	3.2	36	32	2	38	156	78	1	0	2	0	0	0	1
898	41	10:07	23	95	96	11:00	1	3.3	46	35	1	32	158	72	1	0	2	0	0	0	0
899	35	13:58	127	97	99	6:57	1	1.94	38	29	1	21	148	70.8	1	0	2	0	0	0	0
900	35	15:55	129	97	98	6:58	1	1.77	37	29	1	21	148	70.8	1	0	2	0	0	0	0
901	37	11:29	24	95	96	11:30	0	2.9	47	33	1	22	153	72	2	0	2	0	1	0	0
902	40	10:15	10	96	97	11:00	1	3.2	47	36	2	32	149	65	1	0	2	0	0	0	0
903	38	7:35	28	97	96	3:40	0	3.19	47	34	1	25	154	71	1	0	2	0	0	0	0
904	38	9:20	48	98	98	4:15	1	2.6	45	33	1	17	148	52	2	0	2	0	0	0	0
905	40	1:48	46	96	97	14:18	0	2.47	48	36	2	29	153	62	1	0	2	0	1	0	0
906	39	11:09	22	96	97	13:30	1	2.9	47	36	2	29	153	65	1	0	3	1	1	0	0
907	40	12:36	93	95	94	14:40	0	1.4	43	31	2	30	148	95	1	0	2	0	0	0	0
908	37	11:35	35	97	95	0:00	0	3	38	39	2	18	132	56	1	0	2	0	0	0	0
909	39	9:43	24	96	96	21:30	0	3.92	45	33	2	26	150	94	1	0	2	0	0	0	1
910	38	9:08	43	96	96	14:03	1	3.27	46	35	2	29	150	118	1	0	1	0	0	0	1
911	39	9:15	27	95	97	6:00	0	2.9	47	34	1	19	156	58	1	0	2	0	1	0	0
912	41	8:00	27	98	96	5:25	0	3.57	47	34	1	24	161	86	1	0	2	0	0	0	0
913	38	9:40	37	98	99	7:36	1	2.73	46	34	2	39	152	88	1	0	2	0	0	0	0
914	36	9:05	26	97	98	7:00	1	2.705	46	34	1	17	156	62	1	0	2	1	0	0	0
915	35	9:55	24	98	98	2:36	1	2.02	45	32	2	29	152	76	1	0	2	0	0	0	0
916	36	8:36	36	98	96	20:00	0	2.5	46	33	1	22	153	70	1	0	2	0	0	0	0
917	39	11:10	35	96	97	23:45	0	2.96	47	34	1	27	153	73	1	0	2	0	0	0	0
918	40	10:00	53	99	98	5:20	1	4.2	47	34	2	34	158	73	1	0	2	0	0	0	0
919	38	9:12	42	96	97	3:29	1	2.6	49	35	1	18	153	65	1	0	2	0	1	0	0
920	38	10:16	17	99	96	5:00	1	3.64	48	36	3	42	152	55	1	0	2	0	1	0	1
921	38	12:17	16	97	96	21:00	1	2.72	44	33	1	25	150	76	1	0	2	0	0	0	0
922	39	10:19	22	96	95	12:39	0	3.39	43	34	2	36	149	86	1	0	2	0	0	0	0
923	36	10:23	34	97	96	6:00	1	2.9	43	33	2	25	150	74	1	0	2	0	1	0	0
924	37	10:24	20	99	97	8:00	0	3.1	43	33	2	27	150	76	1	0	2	0	1	0	1
925	38	9:20	21	96	96	6:00	0	3.6	43	34	2	33	148	83	1	0	2	0	0	0	0
926	37	9:16	31	96	96	5:03	1	2.6	49	36	2	41	150	90	1	0	2	0	0	0	1
927	37	11:09	31	96	95	5:05	0	2.9	49	34	2	41	90		1	0	2	0	1	0	0
928	38	9:45	24	97	96	3:53	0	2.965	48	35	2	31	150	49	1	0	2	0	1	1	0
929	37	12:30	24	96	96	11:16	1	3.375	46	34	2	35	150	63	2	0	2	0	0	0	0
930	35	9:04	44	96	98	7:23	0	3.72	48	36	2	35	150	95	1	0	2	0	0	0	1
931	38	9:10	44	96	96	7:48	1	2.86	48	36	2	31	157	48	1	0	1	0	0	0	0
932	38	11:14	28	96	96	3:16	1	2.8	48	35	2	27	150	60	1	0	1	0	0	0	0
933	38	11:11	24	96	97	3:15	0	2.5	48	36	2	27	150	60	1	0	2	0	0	0	0
934	39	10:26	16	98	96	5:00	0	2.8	44		2	27	149	80	1	0	2	1	1	0	0
935	38	11:38	22	98	98	13:15	1	3.7	44	34	2	37	156	65	1	0	2	0	0	0	0
936	38	12:49	21	98	96	15:53	1	3.5	44	34	2	32	149	69	1	0	2	0	0	0	0
937	38	11:36	29	96	96	6:00	0	2.7	43	34	2	31	150	57	1	0	2	0	0	0	0
938	36	9:37	27	96	96	6:50	1	2.25	47	36	2	29	156	54	3	0	2	0	1	0	0
939	39	9:30	23	96	98	10:40	0	3.165	48	36	1	30	153	80	1	0	2	1	0	0	0
940	37	9:27	21	96	99	12:25	0	3.635	46	35	1	29	154	66	1	0	2	0	1	0	0
941	40	9:18	49	97	97	20:21	1	3.5	47	35	2	32	150	76	1	1	2	0	0	0	0
942	40	9:32	22	95	96	8:59	0	4	47	35	1	21	150	69	1	0	2	1	1	0	0
943	37	10:28	22	97	99	12:14	1	3.64	47	35	2	34	154	89	1	0	2	0	0	0	1
944	39	9:26	24	96	96	9:25	0	3.285	47	35	2	30	155	79	1	0	2	0	0	0	0
945	37	10:28	46	96	97	12:42	1	2.68	47	34	2	33	152	73	1	0	1	0	0	0	0
946	40	10:50	71	96	98	23:15	1	3.085	47	36	1	23	150	82	1	0	2	0	0	0	0
947	41	10:18	46	98	97	12:02	1	3.08	47	35	1	23	153	64	1	0	2	0	0	0	0
948	38	8:51	17	98	98	1:00	1	2.9	47	35	2	34	150	60	1	0	2	0	1	0	0
949	39	8:26	17	96	97	3:00	0	3.5	47	34	2	36	161	83	1	0	2	0	1	0	0
950	38	9:22	23	96	95	8:30	1	3.11	46	35	2	37	158	54	1	0	1	0	0	0	1
951	37	9:25	15	96	98	0:41	0	2.8	47	33	2	21	157	51.5	1	0	2	0	0	0	1
952	37	10:04	18	98	98	16:24	1	2.94	46	34	2	41	150	78	2	0	2	0	0	0	0
953	35	10:11	20	99	97	2:15	1	2.77	47	32	2	33	150	62	1	0	2	0	1	0	1
954	37	9:59	19	96	96	5:15	0	3.77	47	35	1	35	157	74	2	0	2	1	0	0	0
955	38	9:00	27	96	97	6:55	0	3.165	45	36	2	25	150	83	1	0	2	0	0	0	1
956	38	9:10	27	95	95	6:58	1	2.745	45	36	2	25	155	72	1	0	2	0	0	0	0
957	35	6:50	48	95	96	2:05	0	2.49	41	32	1	19	150	52	2	0	2	0	0	0	0
958	38	11:02	50	96	97	9:00	0	2.9	48	36	2	34	150	67	2	0	2	0	0	0	0
959	39	10:38	29	96	96	3:10	0	2.7	46	34	2	24	153	67	1	0	2	0	0	0	0
960	39	8:45	19	96	97	1:00	1	3.25	47	36	1	27	169	95.3	1	0	1	0	0	0	1
961	41	9:40	21	96	99	6:47	1	3.7	39	33	2	36	169	75	1	0	2	1	1	0	0
962	42	5:15	147	100	100	3:00	0	2	38	35	1	16	154	49	1	0	2	0	1	0	0
963	39	16:00	23	97	97	15:00	1	3.64	50	34	1	29	150	65	1	0	1	0	0	0	0
964	37	13:40	36	96	96	1:00	1	2.2	57	34	1	23	150	60	1	0	2	1	0	0	0
965	38	6:40	24	97	98	6:30	1	1.9	39	28	1	23	156	63	1	0	2	0	1	0	0
966	38	9:45	22	98	96	1:22	0	3.3	45	36	2	22	150	60	1	0	2	0	0	0	0
967	39	17:00	22	96	95	15:15	1	3.64	45	34	1	38	168	78	1	0	2	0	0	0	0
968	38	16:00	18	97	96	7:49	0	1.8	45	35	1	39	147	98	1	0	2	0	0	0	0
969	38	17:00	30	97	96	11:30	0	3.1	46	35	2	33	167	68	1	0	2	1	1	0
970	39	8:37	14	96	96	12:00	0	2.7	46	35	1	29	151	75	1	0	2	0	1	0	0
971	37	9:45	17	98	99	4:17	1	3.2	47	36	1	25	162	72	1	0	2	0	0	0	1
972	41	9:47	18	96	97	3:13	1	3.18	47	36	2	35	150	79	1	0	2	0	1	0	0
973	38	7:30	42	97	95	13:40	1	2.3	40	30	1	34	158	47	1	0	3	0	0	0	0
974	37	9:36	20	96	96	13:09	0	2.94	46	36	2	36	150	80	1	0	2	0	0	0	0
975	40	9:55	71	97	97	4:20	1	1.9	49	36	2	39	150	65	1	0	2	0	0	0	0
976	40	9:47	71	99	99	4:24	0	3	47	36	2	39	150	65	1	0	2	0	0	0	0
977	40	8:44	15	96	96	5:15	1	3.9	47	36	2	28	162	76	2	0	2	1	0	0	0
978	37	9:14	14	96	96	19:13	0	2.76	48	36	2	26	150	56	1	0	2	0	0	0	0
979	40	9:00	72	97	97	6:15	1	3.035	47	35	1	22	152	90	1	0	2	0	1	0	1
980	38	10:38	25	96	95	3:00	1	3.1	45	34	2	29	150	81	1	0	2	0	0	0	0
981	37	9:07	20	95	98	1:00	1	3.34	43	33	2	29	154	87	1	0	2	0	0	0	0
982	38	9:18	18	96	97	3:00	1	3.4	43	33	1	27	150	66	1	0	2	0	0	0	0
983	38	12:15	25	96	96	11:55	0	3.5	45	34	1	33	151	69	1	0	2	0	0	0	0
984	39	11:39	9	96	96	3:15	1	3.2	43	34	2	36	149	71	1	0	2	0	0	0	0
985	42	7:55	20	98	96	12:50	1	2.945	47	34	1	32	150	76	1	0	1	0	0	0	0
986	39	8:00	34	96	96	10:02	0	3.1	47	34	1	19	152	64	1	0	2	0	0	0	0
987	35	5:00	215	98	99	22:00	1	2.7	36	31	2	26	163	66	1	0	2	0	1	1	1
988	36	17:00	27	99	99	15:34	1	2.65	46	33	1	129	153	66	1	1	2	0	1	0	0
989	39	12:00	24	99	99	11:00	0	2.9	47	34	2	36	154	71	1	0	2	0	0	0	0
990	36	10:30	23	99	97	12:21	1	3.45	47	34	1	34	156	85	1	0	2	0	0	0	0
991	39	2:54	46	96	96	5:00	1	2.1	41	33	2	22	160	79	1	0	2	0		0	1
992	35	12:08	39	96	97	15:35	1	1.3	43	33	2	34	150	60	1	0	2	0	1	0	0
993	35	12:02	39	96	98	15:35	1	1.3	44	33	2	34	150		1	0	2	0	1	0	0
994	37	9:00	34	96	95	7:00	0	3.5	47	36	2	27	169	103	1	0	2	0	0	0	1
995	39	8:58	44	96	96	16:35	0	3.65	47	36	1	24	150	69	1	0	2	0	0	0	0
996	36	9:40	27	96	97	6:50	0	2.51	46	35	2	36	150	76	2	0	2	0	0	0	0
997	35	11:38	22	97	96	1:00	1	2.4	48	36	1	22	153	63	1	0	2	1	1	0	0
998	39	9:28	19	96	96	2:00	0	3	47	35	1	33	150	70	1	0	2	0	1	0	0
999	38	9:35	21	96	97	18:51	0	2.74	47	36	2	29	150.8	59	1	0	2	0	0	0	0
1000	38	10:32	31	98	96	4:40	0	3.59	48	36	2	25	153	62	1	0	2	0	0	0	0
1001	38	9:52	19	96	96	16:30	0	3.88	49	36	2	27	150	103	1	0	2	0	1	0	0
1002	35	4:28	63	97	98	14:14	1	2.25	42	33	2	28	150	51	1	0	2	0	1	0	1
1003	36	4:30	68	96	99	9:08	1	2.1	40	34	1	21	45	45	1	0	2	0	1	0	0
1004	37	13:10	47	96	99	2:48	1	2.43	38	34	1	28	156	65	1	0	2	0	0	0	0
1005	38	10:15	33	96	98	11:26	1	2.5	44	34	1	20	150	60	1	0	2	0	0	0	0
1006	35	10:39	17	97	99	3:34	1	2.65	50	36	1	29	156	55	1	0	2	0	1	0	0
1007	36	12:00	6	97	99	6:08	0	2.71	48	35	2	30	150	70	1	0	2	0	0	0	0
1008	37	18:00	42	95	96	10:41	1	2.55	46	33	2	40	166	102	1	0	2	0	0	0	0
1009	39	11:42	3	98	98	2:50	0	3.23	47	35	1	28	150	75	1	0	2	0	0	0	0
1010	36	9:22	24	95	96	9:14	1	3.75	46	36	2	34	154	67	1	0	2	0	1	0	1
1011	38	9:36	23	96	98	10:27	0	2.77	48	35	2	31	156	87	1	0	2	0	1	0	1
1012	40	7:45	23	97	96	18:45	1	2.9	47	36	1	20	153	58	1	0	2	0	0	0	0
1013	40	12:15	44	99	97	18:00	1	4.2	47.3	34	1	26	157	89	1	0	2	0	1	0	0
1014	40	14:35	20	96	96	19:00	1	3	47	34	1	20	154	61	1	0	2	0	0	0	0
1015	40	11:06	50	99	98	6:48	1	3.2	47	34	1	21	153	58	2	0	2	0	0	0	0
1016	38	16:20	18	97	96	8:30	0	3.8	46	34	1	23	154	59	1	0	2	0	0	0	0
1017	37	10:15	48	97	96	4:29	1	2.93	48	35	1	20	150	70	1	0	2	0	0	0	0
1018	36	10:00	27	96	96	7:30	0	2.8	47	34	1	23	152	64	1	0	2	0	0	0	0
1019	37	17:45	20	96	96	10:00	0	2.43	40	31	2	30	150	78	1	0	2	0	0	1	0
1020	36	20:30	51	97	96	18:33	0	2.04	41	32	3	29	148	107	1	0	2	0	0	0	1
1021	35	22:10	31	96	95	3:56	0	2.19	40	30	1	30	150	86	1	0	2	0	1	1	0
1022	35	22:30	62	97	96	9:08	1	1.9	41	32	2	22	153	46	1	0	2	0	1	0	1
1023	39	16:05	51	96	96	13:10	0	3.5	49	36	2	25	150	68	1	0	2	0	0	0	0
1024	37	11:20	6	96	96	5:58	0	3.1	49	35	2	25	152	86	1	0	2	0	0	0	0
1025	37	11:38	40	96	97	19:05	0	3.1	48	35	2	33	152	76	1	0	2	0	0	0	0
1026	38	14:32	48	96	97	14:35	0	3.2	54	36	2	41	158	89	1	0	2	1	1	0	0
1027	38	14:55	9	97	97	17:55	1	2.8	48	36	2	36	150	62	1	0	2	0	0	0	0
1028	39	8:10	25	97	97	19:00	1	3.04	47	34	1	28	156	76	1	0	2	0	0	0	0
1029	35	11:50	29	96	96	5:10	1	2.7	46	35	2	29	150	66	2	0	2	0	0	0	0
1030	35	11:50	29	96	96	9:20	1	2.5	48	35	2	29	150	66	2	0	2	0	0	0	0
1031	38	12:37	62	88	92	5:30	1	3.8	46	34	2	31	162	70	1	0	2	0	0	0	0
1032	36	9:30	73	66	75	8:01	1	3.5	46	35	2	31	154	76	3	0	2	0	1	0	0
1033	36	10:49	63	89	91	3:00	1	3	38	35	2	23	160	61	2	0	2	0	0	0	0
1034	37	16:35	51	89	91	12:35	0	1.77	38	38	1	23	154	59	1	0	2	0	1	0	0
1035	38	9:10	66	80	90	5:15	1	3.8	49	36	2	41	169	95	1	0	2	0	0	0	0
1036	39	9:07	43	90	94	3:10	0	2.8	42	34	2	33	150	87	2	0	2	0	0	0	0
1037	40	1:30	23	95	96	11:08	1	2.8	46	35	2	38	153	70	1	0	2	0	0	0	0
1038	38	10:40	29	97	96	4:45	0	2.92	48	36	2	34	154	69	2	0	2	0	1	0	0
1039	38	10:30	31	97	99	3:20	0	3.58	46	35	1	26	150	68	1	0	2	0	0	0	0
1040	38	9:40	23	98	99	10:57	0	3.7	48	36	2	35	150	74	1	0	2	0	1	0	0
1041	38	9:40	21	97	96	12:28	0	3.47	49	35	2	29	150	80	1	0	2	0	0	0	0
1042	39	15:10	28	96	96	11:08	1	3.2	48	36	1	35	140	98	1	0	2	0	0	0	0
1043	36	9:42	18	96	96	4:30	0	3.38	47	36	1	26	152	86	1	0	2	0	0	0	0
1044	38	8:59	20	96	96	2:45	0	2.8	49	36	2	34	150	70	1	0	2	0	0	0	1
1045	38	10:59	18	98	96	14:05		3.4	47	36	2	35	150	71	1	0	2	0	0	0	1
1046	40	10:54	19	96	97	15:40	0	3.375	46	35	1	30	150	83	1	0	2	0	0	0	0
1047	38	9:26	20	95	95	1:00	1	3	47	35	2	35	150	97	1	0	2	0	0	0	0
1048	38	9:03	26	96	98	7:00	0	3.715	48	36	2	30	150	72	1	0	2	0	1	0	1
1049	37	9:32	17	96	99	4:00	1	3.7	47	36	2	37	155	87	1	0	2	0	0	0	0
1050	37	10:23	18	99	96	16:28	0	2.4	49	35	2	35	153	66	1	0	2	0	0	0	0
1051	36	10:32	18	97	97	16:30	1	2.69	47	36	2	35	153	66	1	0	2	0	0	0	0
1052	37	11:13	19	96	97	16:05	1	3.16	48	36	2	31	152	90	1	0	2	0	0	0	0
1053	41	9:25	19	96	96	2:00	1	3.54	48	36	2	27	149	80	1	0	2	0	1	0	0
1054	38	9:56	18	97	97	4:00	1	2.83	46	36	1	20	156	67	1	0	2	0	0	0	0
1055	38	11:01	20	96	98	19:25	0	3.42	49	35	2	28	150	36	1	0	2	0	0	0	0
1056	39	11:05		96	96	15:25	1	3.37	48	35	1	28	152	78	1	0	2	0	0	0	0
1057	36	12:20	27	96	99	22:54	1	2.2	41	32	2	38	155	75	1	0	2	0	1	0	1
1058	35	12:50	23	99	99	14:27	0	2.13	40	33	2	29	150	47	1	0	2	0	1	1	1
1059	39	10:18	23	96	99	11:00	0	2.8	44	33	2	37	149	85	1	0	2	0	0	0	0
1060	38	10:00	34	96	96	6:22	0	2.19	40	31	2	25	153	72	1	0	2	0	0	0	0
1061	36	18:00	49	97	98	12:00	0	2.7	46	33	2	24	154	73	1	0	2	0	0	0	0
1062	35	10:18	26	98	97	8:54	1	2.68	46	33	1	34	154	69	1	0	2	0	0	0	0
1063	39	11:17	29	99	99	12:40	1	3.61	47	34	1	24	150.5	65	1	0	2	0	0	0	0
1064	36	18:55	14	97	96	11:16	1	2.71	47	34	1	34	160	76	1	0	2	0	0	0	0
1065	38	9:43	18	99	96	3:59	0	3.9	46	35	1	23	163	68	1	0	2	1	1	0	0
1066	40	9:50	19	99	96	2:00	0	3.22	48	36	2	29	150.6	60	1	0	2	0	0	0	0
1067	39	9:51	21	97	97	0:57	0	2.6	47	36	2	25	156	62	1	0	2	0	1	0	0
1068	38	12:30	44	96	96	18:15	1	3.4	49	36	2	38	150	68	1	0	2	0	0	0	0
1069	39	9:49	27	96	98	6:50		3.2	48	35	2	35	152	75	2	0		1	1	0	0
1070	37	11:09	19	19	99	16:50	0	3.37	47	35	2	39	150	100	1		2	0	0	0	0
1071	41	12:15	28	98	99	8:05	1	4.06	48	36	2	38	150	79	1	0	2	0	0	0	0
1072	39	11:03	22	96	98	1:02	0	3.7	47	35	1	29	160	80	1	0	2	0	0	0	0
1073	39	10:20	25	98	98	9:06	0	2.85	48	36	2	34	151		1	0	2	0	0	0	0
1074	38	12:30	21	96	97	3:37	0	3.105	46	35	2	23	160	54	1	0	2	0	0	0	0
1075	38	10:56	14	96	97	18:30	1	2.9	46	34	2	27	150	63	1	0	2	0	1	0	0
1076	36	10:00	18	97	97	4:10	0	2.53	48	36	1	27	150	57	1	0	2	0	1	0	0
1077	38	10:05	23	96	97	11:55	1	3.1	48	36	2	31	152	80	1	0	2	0	0	0	0
1078	42	8:30	21	98	97	11:30	1	3.975	47	34	1	21	155	65	1	0	2	0	0	0	0
1079	41	10:01	24	96	96	10:22	0	2.7	48	35	2	34	154	94	1	0	2	1	0	0	0
1080	38	11:18	19	96	98	6:38	0	3.4	47	36	2	35	157	56	1	0	2	0	1	0	0
1081	38	12:46	53	98	99	6:50	1	3	49	36	2	28	151	60	2	0	2	0	0	0	0
1082	38	10:30	46	96	97	12:00	1	2.7	48	36	2	33	164	60	1	0	2	0	0	0	0
1083	38	11:35	20	96	97	16:44	0	2.455	41	36	2	21	156	90	1	0	2	0	0	0	0
1084	38	11:29	67	96	97	17:15	0	1.435	39	30	1	17	150	50	1	0	2	0	1	0	0
1085	37	13:07	22	97	97	3:35	0	1.96	48	33	2	27	150	56	1	0	2	0	0	0	0
1086	37	13:30	48	99	99	2:50	0	2.295	48	36	2	32	153	58	1	0	2	0	0	0	0
1087	38	12:00	70	98	97	10:30	1	2.11	48	35	1	25	150	56	2	0	2	0	0	0	0
1088	37	13:15	22	98	98	3:40	0	1.61	44	32	2	23	153	67	1	0	2	0	0	0	0
1089	35	11:00	24	96	98	8:00	0	2.5	38	33	1	33	155	58	1	0	2	0	0	0	0
1090	40	8:44	15	96	96	17:05	1	3.6	43	34	2	23	172	83	2	0	2	0	1	0	0
1091	38	12:30	18	99	99	5:00	0	2.3	42	31	2	33	154	76	1	0	2	0	0	0	0
1092	40	12:04	52	96	99	6:00	1	2.7	47	35	2	40	150	78	1	0	2	0	0	0	0
1093	36	10:21	45	96	96	19:03	0	2.79	46	36	1	32	153	92	1	0	2	0	1	0	0
1094	36	9:23	12	96	97	6:00	0	3.5	46	35	3	34	150	57	1	0	2	0	0	0	0
1095	38	3:06	24	94	96	16:23	1	5.055	48	36	2	39	156	80	1	0	2	0	0	0	0
1096	38	9:43	18	95	97	4:00	1	3.1	47	36	2	32	148	79	1	0	2	0	0	0	0
1097	39	11:08	27	96	96	2:00	1	3.4	43	33	2	29	150	70	1	0	2	0	0	0	0
1098	39	12:16	18	96	96	6:00	1	2.8	45	34	2	30	150	74	1	0	2	0	0	0	0
1099	39	9:18	22	97	96	11:40	0	2.7	44	34	2	27	149	67	1	0	2	0	0	0	0
1100	38	10:08	20	97	97	2:00	1	2.7	45	34	1	20	148	58	1	0	2	0	0	0	0
1101	39	18:00	18	96	97	12:00	0	3.8	44	34	2	38	149	85	1	0	2	0	0	0	0
1102	39	9:39	9	97	98	17:40	1	3.695	46	34	2	31	157	90	2	0	2	0	1	0	0
1103	38	9:51	31	95	95	17:50	1	3.33	47	34	2	29	160	78	1	0	2	0	0	0	1
1104	38	18:30	22	97	96	22:00	1	2.82	47	34	2	35	156	69	1	0	2	0	0	0	0
1105	40	2:00	24	97	95	3:05	0	2.79	47	35	2	30	150	68	1	0	2	0	0	0	0
1106	37	5:50	19:00	96	98	11:15	0	2	38	32	1	20	150	56	1	0	2	0	0	0	0
1107	37	16:08	27	97	96	4:40	0	2.74	47	33	2	29	154	74	1	0	2	0	0	0	0
1108	37	13:30	24	97	96	12:28	1	2.7	47	34	2	30	156	59	1	0	2	0	0	0	0
1109	38	12:15	42	96	99	3:30	1	3.2	48	36	1	18	150.6	50	2	0	2	0	0	0	0
1110	37	10:30	23	97	96	10:41	1	2.55	46	35	2	40	149	72	1		2	0	0	0	0
1111	36	10:23	20	96	96	2:52	0	2.5	47	36	1	19	150	62	1	0	2	0	0	0	0
1112	35	10:15	23	96	97	8:54	1	2.68	49	35	2	34	149	62	1	0	1	0	0	0	0
1113	38	10:23	16	98	96	4:10	1	2.55	48	35	1	22	152	71	1	0	2	0	0	0	0
1114	39	11:13	23	96	97	12:06	1	3.7	49	36	3	20	150	55	1	0	2	0	0	0	0
1115	36	9:25	40	96	96	5:00	1	1.77	47	34	2	34	153	70	1	0	2	0	0	0	1
1116	38	10:42	18	97	96	0:10	0	3.05	46	35	2	31	156	70	1	0	2	0	1	0	0
1117	38	12:08	41	96	96	7:32	0	3.13	49	36	2	23	150	59	1	0	2	0	1	0	0
1118	39	10:08	42	96	99	10:40	1	3	48	36	1	18	150	58	3	0	2	0	0	0	0
1119	38	9:40	20	96	97	1:28	1	2.96	49	36	1	21	156	65	1	0	2	0	1	0	0
1120	36	18:00	27	97	96	12:09	0	2.93	47	34	2	38	156	93	1	0	2	0	0	0	0
1121	40	16:00	25	98	96	7:49	0	4.37	47	34	1	28	154	79	1	0	2	0	1	0	0
1122	36	6:00	24	97	96	5:00	0	2.66	46	33	1	19	154	59	1	1	2	0	0	1	0
1123	38	20:00	29	96	96	15:20	1	3.1	47	34	2	32	154	71	1	0	2	0	1	0	0
1124	38	19:00	30	99	98	1:16	0	2.93	46	33	1	28	152	68	1	0	2	0	1	0	0
1125	38	10:00	65	99	99	11:05	1	3	48	36	2	28	150	70	2	0	2	0	0	0	0
1126	39	11:15	24	97	97	11:37	1	3.1	47	35	2	38	150	50	1	0	2	0	0	0	0
1127	38	10:30	96	99	99	0:22	1	3.5	48	35	2	34	154	62	2	0	2	0	0	0	0
1128	38	10:30	40	98	98	11:48	0	3	47	34	1	16	150	54	1	0	2	0	1	0	0
1129	36	16:00	51	97	96	13:30	1	3.4	47	34	3	35	154	71	1	0	2	0	1	0	0
1130	40	16:48	25	96	97	15:30	0	3.5	47	34	1	20	156	69	1	0	2	0	1	0	0
1131	36	10:19	22	99	99	12:00	0	2.8	46	35	2	30	150	64	3	0	2	0	0	0	0
1132	36	11:40	69	99	98	8:00	0	3.5	46	36	2	32	160	50	1	0	2	0	0	0	0
1133	38	10:23	42	96	97	10:00	1	2.7	46	35	2	21	156	65	1	0	2	0	0	0	1
1134	36	9:16	42	96	96	3:00	0	2.7	46	34	2	24	150	49	2	0	2	0	0	0	1
1135	36	12:17	71	99	99	1:30	0	3	45	36	2	29	150	76	1	0	2	0	0	0	0
1136	37	9:02	74	97	98	1:00	0	3.3	46	36	2	38	150	63	1	0	2	0	0	0	0
1137	36	12:16	21	96	98	9:00	0	3.3	46	35	2	25	153	56	1	0	2	0	0	0	0
1138	38	11:02	22	96	98	1:42	0	3.1	46	35	2	32	161	56	1	0	2	0	0	0	1
1139	38	10:13	72	98	97	10:00	1	4.3	37	35	2	33	154	98	1	0	2	0	0	0	0
1140	37	7:30	25	99	97	7:51	1	3.44	47	34	1	19	152	65	1	0	2	0	0	0	0
1141	38	15:00	19	92	90	18:16	1	3.06	46	33	2	30	158	99	2	0	2	0	0	0	0
1142	41	14:45	21	97	98	17:12	1	4.16	47	34	1	30	154	78	1	0	2	0	0	0	0
1143	38	9:57	43	96	96	16:04	0	3.95	46	36	2	39	150	76	1	0	2	0	0	0	0
1144	38	10:33	21	96	99	19:11	0	2.965	47	35	2	35	150	78	2	0	2	0	0	0	0
1145	38	10:20	46	96	95	10:00	1	3.39	41	33	2	28	166	78.9	1	0	2	0	0	0	0
1146	38	9:21	24	97	96	7:30	1	3.1	43	33	1	19	163	84	1	0	2	0	0	0	0
1147	40	9:40	24	96	95	9:50	0	3.5	39	34	1	21	154	74	1	0	2	0	1	0	0
1148	38	10:16	48	99	96	10:00	1	2.75	46	36	2	32	153	63	2	0	2	0	0	0	0
1149	35	11:57	48	97	98	15:01	0	2.58	46	35	1	169	169	79	1	0	2	0	0	0	0
1150	37	14:50	52	95	95	18:24	1	2.28	42	32	2	32	160	82	1	0	2	0	0	0	0
1151	37	14:59	52	96	95	18:23	0	2.23	41	33	2	32	160	82	1	0	2	0	1	0	0
1152	37	14:55	52	97	96	18:21	0	2.42	40	33	2	32	160	82	1	0	2	0	1	0	1
1153	35	12:00	48	96	98	11:38	1	1.5	38	32	2	28	150	72	1	0	2	0	0	0	0
1154	37	17:50	40	95	96	16:00	1	2.2	45	32	3	32	172	72	1	0	2	0	0	0	1
1155	35	11:55	48	98	98	15:02	0	2.14	41	34	1	24	169	84	1	0	2	0	0	0	0
1156	38	10:00	72	99	98	12:30	1	2.8	39	33	2	26	169	78	2	0	2	0	0	0	0
1157	36	10:00	96	96	98	11:06	1	2.7	42	34	2	29	173	82	1	0	2	0	0	0	0
1158	35	10:57	48	97	97	2:50	0	2.1	42	34	1	23	154	55	1	0	2	0	0	0	0
1159	38	10:18	23	97	96	11:05	0	3.3	44	32	3	40	149	33	1	0	1	0	0	0	0
1160	36	9:51	21	96	98	12:25	0	3	47	36	2	36	73		1	0	2	0	0	0	0
1161	39	9:41	27	97	96	5:00	1	3.5	47	36	1	23	163	67	1	0	2	0	0	0	0
1162	39	9:37	21	97	97	12:30	1	3.15	46	35	2	31	161	76	1	0	2	0	0	0	0
1163	37	12:20	22	96	97	2:20	1	4.15	48	36	1	21	152	85	1	0	2	0	1	0	0
1164	38	9:34	28	96	97	5:00	1	3.56	48	35	1	25	150	71	1	0	2	0	0	0	0
1165	36	9:42	22	96	99	11:38	0	3.5	47	36	2	33	160	70	1	0	2	0	1	0	0
1166	40	9:13	28	96	96	5:00	0	3.2	48	36	1	25	150	95	1	0	2	0	0	0	0
1167	40	9:39	18	96	97	15:20	0	4.37	46	36	2	27	162	77	1	0	2	0	0	0	1
1168	38	8:10	20	96	96	7:20	1	4.2	48	36	2	30	150	68	1	0	2	0	0	0	0
1169	38	7:30	34	97	96	22:13	0	3.04	47	34	4	34	153	78	1	0	2	0	1	0	0
1170	35	17:20	53	96	97	2:50	1	2.05	41	32	2	31	149	62	1	0	2	0	0	0	0
1171	35	17:15	53	98	96	3:00	0	2.18	40	31	2	31	149	62	1	0	2	0	0	0	0
1172	38	9:00	72	97	97	8:00	1	2.8	47	36	3	35	153	80	1	0	2	0	1	1	1
1173	38	11:00	102	97	96	11:00	0	2.4	48	36	3	32	150.6	50	1	0	2	0	1	0	1
1174	39	10:08	21	96	97	17:32	0	3.75	46	37	2	35	150	59	1	0	2	0	1	0	0
1175	37	18:50	24	98	97	6:35	0	1.9	41	33	2	34	160	70	1	0	2	0	1	0	0
1176	36	6:40	31	97	99	11:28	0	2.14	42	32	2	26	152	55	1	0	2	1	1	0	1
1177	38	17:00	144	96	98	17:57	1	2.145	40	32	2	19	150	60	1	0	2	0	1	0	1
1178	36	16:30	73	95	96	16:29	0	1.9	42	33	3	29	162	63	1	0	3	0	0	0	1
1179	37	18:00	77	98	95	13:20	0	2.37	33	43	2	38	160	70	1	0	2	0	1	0	0
1180	36	9:08	23	96	99	9:30	0	3.115	47	36	2	29	153	97	1	0	2	0	0	0	1
1181	38	7:35	21	96	97	5:00	1	3.3	47	34	3	30	157	70	2	0	2	0	0	0	0
1182	37	8:18	22	97	96	10:38	1	2.7	47	33	2	20	154	52	1	0	1	0	1	0	0
1183	35	10:20	20	97	99	2:00	1	1.7	38	29	1	20	152	59	1	0	2	1	1	1	0
1184	39	10:37	29	96	97	9:00	1	3.245	46	35	2	35	150	80	1	0	2	0	1	0	0
1185	37	10:20	23	96	95	11:00	0	2.3	47	35	2	26	160	82	1	0	2	0	0	0	0
1186	39	10:13	24	96	96	10:00	0	3.6	48	35	2	36	150	66	1	0	2	0	0	0	0
1187	38	10:18	24	97	97	10:00	1	3.04	48	36	2	33	162	82	1	0	2	0	0	0	0
1188	38	9:50	20	96	96	1:00	1	3	46	35	2	31	156	76	1	0	2	0	0	0	0
1189	37	10:57	42	97	96	4:38	1	2.7	47	35	2	20	147	76	1	0	2	0	0	0	0
1190	39	9:56	26	96	98	8:10	1	3		34	2	21	163	69	1	0	2	0	0	0	0
1191	39	10:30	7	96	99	3:40	0	3.28	48	36	2	31	172	78	2	0	2	0	0	0	0
1192	41	11:18	4	97	98	1:25	1	3.8	49	35	1	30	150	62	1	0	2	0	0	0	0
1193	41	12:15	24	98	99	11:15	1	2.76	49	35	1	41	150	70	1	0	2	0	0	0	0
1194	39	9:34	23	97	96	10:20	0	3.55	41	34	1	33	170	76.5	1	0	2	0	0	0	0
1195	37	10:14	22	96	96	20:50	0	2.055	46	35	1	22	152	68	1	0	2	0	0	0	0
1196	37	10:16	22	96	96	20:52	1	2.99	47	35	1	22	152	68	1	0	2	0	0	0	0
1197	38	10:30	13	99	98	22:24	1	3.6	47	36	2	26	156	104	1	0	2	0	1	0	0
1198	37	23:00	27	97	96	20:31	1	3.49	47	34	2	28	154	72	1	0	2	0	0	0	0
1199	38	15:00	22	94	96	13:00	1	2.6	47	34	2	24	125	52	1	0	1	0	0	0	0
1200	39	10:44	23	97	98	22:40	0	3.585	47	35	2	38	165	108	1	0	2	0	1	0	0
1201	38	9:03	20	96	97	1:00	1	3	47	36	2	38	152	96	1	0	2	0	0	0	1
1202	37	6:30	17	97	98	14:45	1	2.35	42	34	2	21	160	71	1	0	2	0	0	0	0
1203	37	13:00	24	97	96	13:00	1	2.8	47	34	2	28	156	56	1	0	2	0	0	0	0
1204	36	10:07	41	96	98	17:04	0	3.2	46	35	2	39	150	67	1	0	2	0	0	0	0
1205	36	10:09	19	95	96	6:00	1	2.7	46	36	2	28	154	67	1	0	2	0	0	0	1
1206	39	9:04	19	96	98	2:16	0	3.3	46	35	2	32	160	60	1	0	2	0	0	0	0
1207	36	8:53	39	96	96	5:00	1	2.9	47	36	2	33	150	79	1	0	2	0	0	0	0
1208	36	9:55	41	96	96	15:50	0	2.79	46	35	2	33	150	70	1	0	2	0	0	0	1
1209	38	10:31	24	96	97	10:20	0	2.9	47	35	1	27	161	70	1	0	2	0	0	0	0
1210	36	10:26	16	96	97	17:50	1	2.99	47	36	2	31	169	75	1	0	2	0	0	0	0
1211	35	13:00	98	96	96	2:00	0	1.8	27	24	3	31	149	80	1	0	2	0	0	0	1
1212	35	1:08	84	96	96	1:50	0	1.4	34	31	3	31	149	80	1	0	2	0	0	0	0
1213	38	10:23	16	98	96	4:10	1	2.55	48	35	1	22	152	71	1	0	2	0	0	0	0
1214	37	10:21	22	96	95	12:56	1	3.49	48	35	2	40	148	75	1	0	2	0	0	0	0
1215	39	1:40	8	97	98	4:50	1	3.67	48	35	2	152	60	60	2	0	2	0	0	0	0
1216	38	22:00	44	97	97	2:30	1	3.1	47	34	1	29	164	63	1	0	2	0	0	0	0
1217	40	10:20	68	97	96	14:20	0	3.12	47	35	2	36	156	79	1	0	2	0	0	0	0
1218	35	10:00	62	98	99	15:50	1	1.79	37	33	2	25	150	58	1	0	2	0	0	0	0
1219	37	9:11	26	95	95	7:35	0	2.875	47	36	2	35	153	69	1	0	2	0	1	0	1
1220	35	9:40	73	99	99	8:30	0	1.8	50	34	3	27	153	82	1	0	2	0	1	0	1
1221	39	9:13	21	97	96	0:30	1	3.1	45	33	2	34	150	66	1	0	2	0	0	0	0
1222	35	9:10	42	96	98	3:20	0	2.69	46	34	2	35	150.5	78	1	0	2	1	1	0	0
1223	38	9:52	23	97	98	10:55	0	3.76	46	33	2	27	152	90	1	0	2	0	0	0	0
1224	36	11:00	126	94	95	18:13	1	1.6	39	30	2	30	153	49	1	0	2	1	0	1	0
1225	37	15:00	21	97	95	17:20	0	2.23	40	31	2	27	155	84	1	0	2	0	0	0	0
1226	40	17:40	22	95	96	3:19	1	2.01	40	31	2	30	156	68	1	0	2	0	0	0	1
1227	37	14:55	20	95	96	17:21	1	1.97	40	31	2	27	150	84	1	0	2	0	0	0	1
1228	36	12:00	24	98	98	12:35	1	2.55	46	33	1	26	155	70	1	0	2	0	0	0	0
1229	37	9:00	36	97	96	21:24	1	4.28	47	34	2	35	154	95	1	0	2	0	0	0	0
1230	36	15:00	25	98	98	14:32	1	2.8	47	34	2	27	156	85	1	0	2	1	1	1	1
1231	43	22:50	26	98	96	20:04	0	4.19	46	34	2	33	166	101	1	0	1	0	0	0	0
1232	37	18:00	24	97	98	18:20	1	3.91	47	34	2	37	164	94.5	1	0	2	0	0	0	0
1233	39	8:34	34	98	97	11:47	0	2.89	47	34	2	35	153	71	1	0	2	0	0	0	0
1234	39	12:59	25	97	98	11:16	1	2.3	43	33	2	33	149	90	1	0	2	0	0	0	0
1235	37	12:48	20	96	98	3:00	0	2	42	33	2	24	150	67	1	0	2	0	1	0	0
1236	39	12:22	76	97	95	10:00	1	4	45	34	2	30	136	54	1	0	1	0	1	0	0
1237	37	10:10	17	96	96	17:15	1	2.65	48	35	1	19	168	72	1	0	2	0	0	0	0
1238	40	10:13	19	96	96	15:53	1	3.68	47	36	2	27	172	72	1	0	2	0	0	0	0
1239	38	10:01	29	96	96	5:23	0	3.58	48	36	1	24	169	95	1	0	2	0	0	0	0
1240	39	10:15	71	97	98	23:30	1	3.85	48	36	2	27	155.6	80	1	0	2	0	0	0	0
1241	40	9:46	17	96	96	4:00	1	3.65	48	36	1	30	150	67	1	0	2	0	1	0	0
1242	37	10:15	23	97	96	10:53	0	3.5	45	34	2	35	150	80	1	0	2	0	0	0	0
1243	36	10:23	17	97	98	3:30	1	2.5	49	36	2	32	150	64	1	0	2	0	0	0	0
1244	39	11:15	47	96	96	12:52	0	2.9	48	36	2	39	153	50	1	0	1	0	1		0
1245	42	7:45	26	98	96	6:04	1	3.2	47	33	2	27	154	88	1	0	2	0	0	0	0
1246	38	10:00	24	98	97	9:35	1	3.6	45	34	2	40	164	81	1	0	2	0	0	0	0
1247	35	8:42	24	99	99	18:31	1	2.14	48	35	2	21	149	54	1	0	2	0	0	0	0
1248	36	11:00	72	94	98	4:00	1	2.2	49	36	2	20	150	68	1	0	2	0	0	0	0
1249	35	1:18	24	99	99	18:32	1	1.99	55	36	2	21	150	67	1	0	2	0	0	0	0
1250	37	7:58	38	98	98	18:16	0	2.23	41	32	2	28	149	87	1	0	2	0	1	1	0
1251	39	11:36	36	96	95	23:30	1	3.78	47	36	2	40	150	56	1	0	2	0	0	0	0
1252	37	10:19	44	96	98	20:32	0	3.16	48	35	2	31	155	80	1	0	2	0	0	0	1
1253	36	11:47	22	98	96	13:35	1	3.95	47	35	2	29	153	84	1	0	2	0	0	0	1
1254	37	10:40	19	96	96	3:00	0	3.8	48	36	1	33	160	95	1	0	2	0	0	0	0
1255	41	10:23	23	97	96	11:05	1	3.38	47	35	1	23	156	80	1	0	2	0	0	0	0
1256	35	14:20	51	96	98	18:00	0	2	42	32	2	26	150	60	1	0	2	0	1	0	0
1257	39	10:03	19	98	97	9:45	1	3.3	47	35	2	22	149	78	1	0	2	0	0	0	0
1258	38	9:45	23	97	97	10:30	1	2.7	46	35	2	34	164	84	1	0	2	0	0	0	0
1259	36	9:27	22	96	96	11:01	0	3.125	47	36	2	35	155	78	1	0	2	0	0	0	0
1260	36	10:48	21	99	96	12:57	1	2.845	48	36	2	28	150	67	1	0	2	0	1	0	0
1261	36	10:19	49	98	97	9:47	1	2.55	48	36	1	24	150	71	1	0	2	0	0	0	0
1262	41	9:55	31	96	97	9:00	0	3.5	47	36	2	29	160	76	1	0	2	0	0	0	0
1263	39	9:58	21	98	96	12:00	1	2.8	47	36	2	39	150	87	1	0	2	0	1	0	0
1264	37	11:30	29	98	97	6:20	1	3.64	46	34	2	26	172	95	1	0	2	0	0	0	0
1265	37	12:03	23	97	96	1:07	1	2.58	47	36	2	29	155	60	2	0		0	0	0	0
1266	38	11:00	29	98	95	5:30	1	2.9	49	36	1	26	152	57	1	0	2	0	0	0	0
1267	36	9:21	45	96	98	12:15	1	2.94	47	35	2	28	153	95	3	0	2	0	1	0	0
1268	40	9:31	22	95	95	10:51	1	3.2	47	36	2	25	152	53	1	0	2	0	1	0	0
1269	37	9:37	24	98	98	21:10	0	2.665	47	36	2	37	150	105	1	0	2	0	1	0	1
1270	36	9:06	20	95	95	13:21	0	2.72	47	36	2	33	155	78	1	0	2	0	1	0	0
1271	37	8:35	46	97	99	10:30	0	2.3	41	32	2	23	158	65	1	0	2	0	0	0	0
1272	37	8:30	46	95	97	10:30	1	3.2	45	33	2	23	158	65	1	0	2	0	0	0	0
1273	37	11:39	21	96	96	20:13	0	2.65	48	36	2	30	155	58	1	0	2	0	0	0	0
1274	36	12:37	19	96	98	5:50	0	3.65	48	36	1	29	150	79	1	0	2	0	1	0	0
1275	37	7:50	18	97	98	14:00	0	2.3	42	32	2	30	150	67	1	0	2	0	0	0	0
1276	36	11:20	21	98	97	2:10	0	1.44	40	30	1	23	150	59	1	0	3	0	1	0	0
1277	40	8:00	42	96	98	14:20	0	3.3	42	32	2	22	150	62	1	0	2	0	0	0	0
1278	38	4:30	49	99	99	3:20	1	2.33	42	33	2	33	150	68	1	0	2	0	1	0	0
1279	37	11:29	21	96	96	14:00	1	3.8	48	35	2	30	149	79	1	0	2	0	1	0	0
1280	38	11:08	23	96	97	12:00	1	2.8	44	33	1	26	150	58	1	0	2	0	0	0	0
1281	37	10:36	18	96	96	10:00	0	3.5	43	34	3	40	162	70	1	0	2	0	0	0	0
1282	37	11:01	25	97	98	10:14	1	2.7	44	35	2	36	162	69	1	0	2	0	0	0	0
1283	38	11:52	20	99	97	16:43	0	2.02	49	35	2	21	156	72	1	0	2	0	0	0	0
1284	40	13:05	22	96	97	3:56	0	4.46	47	36	3	34	162	67	1	0	2	0	0	0	0
1285	38	13:21	22	97	97	3:57	0	2.81	47	35	3	34	162	67	1	0	2	0	0	1	0
1286	37	9:18	25	97	96	8:30	0	3.1	43	34	2	27	162	98.5	1	0	2	0	0	0	0
1287	36	10:17	51	98	98	7:00	0	2.8	44	33	2	33	155	57	1	0	2	0	0	0	0
1288	38	9:48	18	96	96	3:00	1	2.5	43	33	1	33	154	55	1	0	2	0	0	0	0
1289	41	8:48	16	96	96	4:00	1	3.8	48	36	2	27	161	79	1	0	2	0	0	0	0
1290	36	18:20	19	96	95	5:13	0	2.16	38	31	2	29	150	65	1	0	2	0	0	0	0
1291	36	11:20	19	96	98	5:14	0	1.99	40	31	2	29	150	65	1	0	2	0	0	0	1
1292	36	16:15	91	95	96	12:16	1	2.33	42	32	1	18	149	59	2	0	2	0	0	0	0
1293	37	7:20	21	98	97	10:48	0	2.245	42	31	2	34	160	98	1	0	2	0	0	0	0
1294	39	6:30	36	96	97	18:49	0	3	47	34	2	28	152	65	2	0	2	0	0	0	0
1295	38	12:30	24	98	96	11:53	0	2.8	46	36	2	34	168	75	1	0	2	0	1	0	0
1296	38	18:00	24	97	96	14:34	1	2.3	44	33	2	33	152	66	1	0	2	0	0	0	0
1297	38	16:33	48	97	97	7:34	1	1.2	45	33	2	29	162	76	1	0	2	0	0	0	0
1298	35	17:05	30	96	96	10:40	0	1.94	41	31	1	25	153	52	1	0	2	0	0	0	0
1299	39	8:45	20	98	96	13:00	1	3.21	47	34	2	21	150	55	1	0	2	0	0	0	0
1300	39	1:40	27	96	96	21:30	0	2.94	47	34	2	23	154	58	1	0	2	0	1	0	0
1301	39	10:50	24	96	98	10:00	1	4.12	47	34	1	20	158	85	1	0		0	0	0	0
1302	38	8:45	28	98	96	4:10	1	3.49	47	34	1	20	152	55	1	0	2	0	0	0	0
1303	39	12:30	24	97	96	8:15	1	3.28	46	34	1	20	150	75	1	0	2	0	0	0	0
1304	38	3:30	24	96	99	2:07	1	3.71	46	36	2	28	150	79	1	0	2	0	1	1	0
1305	38	11:20	24	97	98	22:25	0	2.5	48	36	2	39	155	72	1	0	2	0	0	0	0
1306	37	12:30	24	96	96	11:50	0	3.1	49	37	2	31	153	89	1	0	2	0	0	0	0
1307	39	12:30	24	96	98	11:05	1	2.9	50	36	2	36	154	67		1	2	1	0	1	0
1308	41	12:15	24	98	98	5:22	1	3.4	47	34	1	22	153	49	1	0	2	0	0	0	0
1309	38	10:20	48	98	98	2:10	0	2.875	46	35	2	27	153	67	1	0	2	0	1	0	1
1310	38	17:00	72	96	93	9:49	1	1.9	45	37	1	20	154	68	2	0	2	0	0	1	0
1311	39	10:03	47	97	98	11:00	0	2.9	44	33	1	20	150	70	1	0	2	0	0	0	0
1312	40	9:30	19	95	96	1:54	1	2.86	44	42	2	35	162	51	1	0	2	0	1	0	0
1313	39	9:52	22	98	99	19:30	0	2.7	42	44	1	24	152	60	1	0	2	0	0	0	0
1314	38	9:00	7	97	98	4:00	0	3.4	46	44	2	26	152	60	1	0	2	0	0	0	0
1315	39	11:30	46	95	96	22:31	0	3.14	47	34	2	27	49	36	3	0	2	0	1	0	0
1316	38	12:10	48	97	99	12:00	1	3.5	48	36	2	30	154	55	1	0	2	0	0	0	1
1317	38	19:30	18	96	96	1:05	1	2.25	40	31	3	39	158	63	1	1	1	0	0	0	1
1318	38	19:32	18	96	96	1:06	1	2.055	41	31	3	39	158	63	1	1	1	0	0	0	1
1319	38	9:49	17	96	97	4:50	1	2.7	43	34	2	26	165	69	1	0	2	0	0	0	0
1320	37	1:19	26	97	98	11:03	0	2.8	47	36	3	32	152	67	1	0	2	0	1	0	0
1321	38	10:12	24	98	96	10:16	1	2.3	46	36	2	33	153	72	3	0	2	1	1	0
1322	37	10:30	29	99	97	17:00	1	3.4	42	34	2	37	168	84	1	0	2	0	0	0	0
1323	36	12:19	50	96	97	9:52	0	3.4	48	36	2	21	157	70.5	2	0	2	0	1	0	0
1324	36	10:18	26	96	97	8:40	1	2.5	46	35	2	34	153	64	1	0	2	0	1	0	0
1325	36	10:03	50	96	96	8:25	0	2.88	47	35	2	32	156	97	1	0	2	0	0	0	1
1326	38	10:48	46	97	96	11:25	1	3.3	46	34	2	31	154	86	1	0	2	0	0	0	0
1327	37	11:16	22	98	98	13:20	0	3.1	47	36	2	32	153	73	1	0	2	0	0	0	0
1328	38	10:40	9	98	97	1:10	1	2.1	46	33	3	40	150	76	1	0	2	0	0	0	0
1329	37	11:16	20	97	98	15:34	1	2.77	49	36	2	34	134	60	1	0	2	0	0	0	0
1330	37	11:00	20	97	98	15:30	1	2.6	49	36	2	34	134	60	1	0	2	0	0	0	0
1331	36	16:40	71	96	98	15:20	1	2.3	40	31	3	32	155	56	2	0	2	0	0	0	1
1332	38	9:14	40	96	98	11:00	0	3.5	46	34	1	23	150	74	1	0	2	1	1	0	0
1333	40	10:18	52	97	97	4:30	1	3.4	46	36	1	22	152	68	1	0	2	1	0	0	1
1334	38	11:34	20	96	96	3:05	1	2.5	47	35	1	21	153	65	1	0	2	0	0	0	0
1335	36	11:18	19	96	96	16:07	0	2.09	46	36	2	27	154	68	1	0	2	0	0	0	0
1336	39	10:08	24	96	96	10:08	0	2.8	48	36	2	30	155	73	1	0	2	0	0	0	0
1337	38	11:03	49	96	96	10:20	0	4.2	47	36	2	35	150	90	1	0	2	0	0	0	0
1338	37	10:16	36	96	95	22:54	1	3.54	47	35	2	33	153	51	1	0	2	0	0	0	0
1339	40	9:49	4	97	99	6:08	1	3.4	46	36	1	21	155	68	1	0	2	0	1	0	0
1340	36	10:14	27	96	98	7:00	1	3.2	43	34	2	29	168	80	1	0	2	0	0	0	0
1341	41	10:00	40	96	96	1:30	0	4.3	46	34	3	34	168	69.8	1	0	2	1	1	0	0
1342	40	10:20	45	96	97	0:30	1	3.5	46	34	1	27	168	90	1	0	2	0	0	0	0
1343	36	16:04	44	96	95	12:00	1	2	42	31	2	45	160	95	1	0	2	1	1	1	0
1344	37	9:03	41	96	97	21:24	1	4.2	46	33	2	35	150	95	1	0	2	0	0	0	0
1345	37	8:30	16	97	97	4:30	1	3.4	46	34	2	30	172	78	1	0	2	0	0	0	0
1346	36	7:09	25	96	97	12:00	1	3	47	34	2	29	150	63	2	0	2	0	1	0	0
1347	38	9:30	45	98	96	7:47	0	3.1	46	33	2	36	163	81	1	0	2	0	0	0	0
1348	39	11:01	81	95	96	14:00	1	3.8	47	35	1	20	153	54	1	0	2	1	0	0	0
1349	38	10:10	23	97	96	10:55	0	2.105	49	36	2	31	160	58	1	0	2	0	0	0	0
1350	38	10:07	23	96	95	10:48	1	2.47	48	35	2	31	160	58	1	0	2	0	0	0	0
1351	37	10:40	28	96	96	2:35	0	2.8	39	33	2	38	150	90	1	0	2	0	0	1	0
1352	40	11:02	51	99	98	2:30	1	4.2	45	37	2	32	150	70	2	0	2	0	0	0	0
1353	39	11:30	37	98	98	0:26	1	2.9	46	36	2	28	150	63	1	0	2	1	0	0	0
1354	38	8:40	16	99	98	16:16	0	2.9	47	33	2	40	152	71	1	0	2	1	1	0	0
1355	37	12:03	49	96	96	11:00	1	2.8	43	34	2	34	149	62	1	0	2	0	0	0	0
1356	39	9:10	16	96	97	17:34	1	2.95	50	36	1	31	150	65.5	1	0	2	0	0	0	0
1357	40	9:58	18	95	96	3:35	0	3.21		35	2	30	162	72	1	0	2	0	0	0	0
1358	37	9:18	12	98	98	20:46	0	2.96	48	36	1	24	149	69	1	0	2	0	1	0	0
1359	37	11:18	16	96	96	19:45	0	2.6	43	33	2	30	163	90	1	0	2	0	0	0	0
1360	38	10:18	16	96	97	18:25	1	2.6	44	35	2	33	149	72	1	0	2	0	1	0	0
1361	37	10:03	23	97	97	23:19	1	2.87	44	33	2	26	168	96	1	0	2	0	0	0	0
1362	41	12:40	19	98	98	5:00	0	3.6	45	35	2	36	176	78	1	0	2	0	0	0	0
1363	38	12:30	47	97	96	11:53	1	3.7	46	33	2	30	168	95	1	0	2	0	0	0	0
1364	36	11:49	47	98	96	11:12	1	3.7	47	34	2	29	169	90	1	0	2	0	0	0	0
1365	41	10:15	51	98	99	7:40	1	2.72	46	34	1	28	160	70	1	0	2	0	0	0	0
1366	39	9:00	25	96	96	22:23	1	3.8	46	33	2	33	172	96	1	0	2	0	0	0	0
1367	36	9:45	24	96	94	9:00	0	3.1	45	33	2	31	172	96	1	0	2	0	1	0	0
1368	36	9:30	24	96	96	9:20	0	2.03	46	33	2	31	172	96	1	0	2	0	1	0	0
1369	37	10:40	47	99	98	9:00	1	3.2	46	33	2	28	170	93	1	0	2	0	0	0	0
1370	37	10:40	48	97	97	10:40	0	1.7	49	35	1	29	162	58	1	0	2	0	0	0	0
1371	35	11:57	48	95	98	11:55	1	1.04	48	36	1	21	150	65	1	0	2	0	0	0	1
1372	39	14:10	47	99	99	2:02	0	2.04	46	35	2	40	150	59	1	0	1	0	1	1	1
1373	38	15:30	26	98	97	14:12	1	3.41	47	34	2	29	157	94	1	0	2	0	1	0	0
1374	39	13:00	64	97	96	22:31	0	3.14	47	34	2	27	158	79	1	0	2	0	0	0	0
1375	39	11:00	29	98	97	11:18	1	2.95	46	33	2	30	151	58	1	0	2	0	0	0	0
1376	38	16:20	71	97	97	9:12	1	2.2	35	31	1	26	154	64	1	0	1	0	0	0	0
1377	39	12:10	93	97	98	3:00	1	3	47	34	1	20	150	79	1	0	2	0	0	0	0
1378	38	16:04	20	97	96	21:42	0	2.01	36	31	2	149	54		1	0	2	1	1	1	0
1379	35	13:00	72	99	99	23:42	0	2.11	47	33	2	20	154	67	1	0	2	0	0	0	0
1380	36	11:45	72	96	96	11:00	0	1.5	45	36	3	34	162	81	1	0	2	0	0	0	0
1381	36	11:50	72	99	98	23:40	0	1.1	47	36	3	34	150	81	1	0	2	0	0	0	0
1382	37	12:00	96	98	99	17:10	0	2.03	46	35	1	22	156	52	1	0	2	0	0	0	0
1383	39	8:00	22	98	96	6:00	0	3.32	47	34	2	31	156	64	1	0	2	0	0	0	0
1384	39	20:10	28	97	96	16:20	1	3.38	47	34	2	24	151	50	1	0	2	0	1	0	0
1385	36	12:42	76	96	97	0:25	0	1.7	38	32	1	18	153	62	1	0	1	0	0	0	0
1386	37	9:02	16	96	96	5:30	1	1.7	38	32	1	23	150	56	1	0	2	0	0	0	0
1387	38	11:00	48	97	97	10:15	0	3.5	44	33	2	23	148	70	1	0	2	0	0	0	0
1388	36	7:00	53	97	96	1:15	1	2.5	47	33	1	20	154	78	1	0	2	0	0	0	0
1389	39	10:34	24	97	95	15:37	0	3.6	46	35	2	29	158	69	1	0	2	0	1	0
1390	39	10:19	24	97	97	17:26	1	3.87	46	34	1	25	154	92	1	0	2	0	0	0	0
1391	38	9:23	45	96	99	12:25	0	3.22	46	35	1	29	150	68	1	0	2	0	0	0	0
1392	38	10:07	20	95	97	14:46	0	3.37	46	35	2	32	153	70.5	1	0	2	1	0	0	1
1393	38	10:40	23	97	96	23:10	1	2.85	47	36	2	24	150	75	2	0	2	1	0	0	0
1394	38	9:35	18	96	99	15:20	0	3.61	46	35	2	41	160	75	2	0	2	0	0	0	0
1395	38	10:00	24	96	97	9:27	0	3.2	46	34	2	26	150	70	1	0	2	0	0	0	0
1396	43	12:40	48	95	96	6:40	1	2.7	46	35	2	27	162	68	1	0	2	0	0	0	0
1397	36	12:30	44	96	97	3:08	0	2.12	49	38	3	32	152	65	1	0	2	0	1	0	0
1398	38	10:30	48	97	97	10:22	1	3.48	47	38	1	30	153	52	1	0	2	0	0	0	0
1399	38	10:00	96	98	98	9:45	1	2.2	46	35	3	31	150	48	1	0	2	0	1	0	0
1400	38	10:15	96	96	98	9:50	1	2.5	48	37	3	31	163	48	1	0	2	0	0	0	0
1401	43	12:45	48	96	97	6:00	0	2.4	152	36	2	27	153	68	1	0	2	0	0	0	0
1402	40	10:15	20	98	98	10:00	0	3.2	48	36	2	29	150	56	1	0	2	0	0	0	0
1403	41	10:30	24	96	95	10:33	1	3.635	48	36	2	39	150	60	1	0	2	0	1	0	0
1404	40	4:15	48	98	99	3:04	1	2.77	46	34	1	21	150	65	1	0	1	0	1	0	0
1405	39	12:17	42	97	97	7:10	1	5.2	47	35	1	26	154	84	1	0	2	0	1	0	0
1406	38	1:40	48	96	96	12:31	1	3.33	47	36	2	28	155	52	1	0	2	0	0	0	1
1407	36	12:17	44	98	97	16:44	1	2.2	39	33	2	34	169	74	2	0	2	0	0	0	0
1408	39	12:30	48	98	97	3:03	1	2.16	41	33	2	29	153	76	3	0	2	0	0	0	0
1409	37	7:00	8	98	96	23:55	1	2.4	38	33	1	36	168	78	1	0	2	0	0	0	0
1410	41	3:15	9	96	98	0:45	1	4.52	48	36	2	30	150	69	1	0	2	0	0	0	0
1411	38	11:09	19	97	96	17:55	1	3.95	47	36	2	31	150	63	1	0	2	0	0	0	0
1412	40	9:44	20	96	99	12:40	1	3.325	46	35	2	32	160	81	1	0	2	0	0	0	1
1413	40	11:13	36	96	96	23:25	1	2.855	49	36	1	23	150	80	1	0	2	0	0	0	0
1414	38	11:01	29	99	99	6:25	1	3.425	48	36	3	28	145	63	1	0	2	0	0	0	0
1415	36	11:00	25	99	98	10:12	0	2.94	47	36	1	22	152	96	1	0	2	0	0	0	0
1416	36	11:05	22	96	99	21:35	1	2.855	47	36	1	30	150	75	1	0	2	0	0	0	0
1417	39	11:19	12	98	96	23:43	0	2.797	47	36	2	33	160	95	1	0	2	0	0	0	0
1418	38	10:11	86	96	95	12:00	1	3.2	46	33	2	23	168	77	1	0	2	0	1	0	0
1419	36	11:30	40	95	96	3:33	1	2.9	47	34	3	153	76	76	1	1	2	0	1	0	1
1420	36	9:00	45	96	99	18:20	1	3.91	47	34	2	35	160	94	1	0	2	0	0	0	1
1421	37	10:34	8	96	97	1:40	1	3.4	48	34	1	19	146	83	1	0	2	1	0	0	0
1422	37	10:23	44	96	95	14:33	0	2.99	46	35	2	29	163	68	2	0	2	0	0	0	0
1423	39	10:15	17	93	93	3:18	0	3.4	47	33	2	32	160	89	1	0	2	0	1	0	1
1424	38	10:06	40	99	97	6:00	0	3.415	44	34	2	33	148	68	1	0	2	0	1	0	0
1425	36	12:59	23	99	97	1:00	0	4	43	34	2	25	150	82	2	0	2	1	1	0	1
1426	37	12:56	12	99	97	7:00	1	3.8	45	34	1	27	155	87	1	0	2	1	1	0	0
1427	38	9:24	47	98	97	10:07	1	2.54	47	34	2	31	150	81	1	0	2	0	0	0	0
1428	36	10:50	5	96	98	5:24	0	2.56	46	36	2	30	150	60	1	0	2	0	0	0	0
1429	38	8:47	45	96	96	11:00	0	3.27	46	36	2	30	160	76	1	0	2	0	1	0	0
1430	40	2:30	16	95	97	1:00	1	3.6	44	35	1	22	149	75	1	0	2	0	0	0	0
1431	38	10:46	36	98	95	22:30	1	2.75	44	33	2	26	149	74	1	0	2	0	0	0	0
1432	38	9:16	21	98	98	6:00	1	3.5	43	33	2	28	150	78	1	0	2	0	0	0	0
1433	37	12:49	3	96	95	10:00	1	3.2	42	33	2	30	149	75	1	0	2	0	0	0	0
1434	39	9:18	23	98	96	10:38	0	2.7	44	33	2	25	148	70	1	0	2	0	0	0	0
1435	37	10:00	2.7	96	97	10:00	0	2.7	43	33	2	27	148	70	1	0	2	0	0	0	0
1436	38	10:17	22	97	96	0:04	1	4.5	45	35	2	27	151	75	1	0	2	0	0	0	0
1437	38	9:00	23	96	96	22:05	1	3.74	45	34	2	37	150	98	1	0	2	1	1	0	1
1438	38	12:18	26	95	96	10:00	0	2.9	43	33	1	34	150.5	69	1	0	1	0	0	0	0
1439	40	9:00	20	95	96	13:25	1	3.45	47	34	2	32	150	71	3	0	2	0	0	0	0
1440	38	11:17	66	96	95	17:20	1	2.5	43	34	3	34	150	96	1	0	2	0	0	0	0
1441	38	11:00	38	95	97	10:00	1	3.2	44	33	2	23	148	70	1	0	2	0	0	0	0
1442	38	11:46	51	96	95	3:00	1	3.19	43	33	2	28	148	66	1	0	2	0	0	0	0
1443	38	12:01	21	96	98	3:43	1	2.81	46	35	1	30	161	81	1	0	2	0	1	0	0
1444	37	3:45	24	98	97	3:37	1	3.18	47	35	2	37	150	80	1	0	2	0	0	0	0
1445	38	9:48	22	95	96	7:16	1	3.25	48	36	2	32	150	71	1	0	3	0	0	0	0
1446	40	10:40	27	99	97	7:01	0	3.9	46	35	2	34	150	79	1	0	2	0	0	0	1
1447	39	10:09	20	95	95	2:45	1	2.94	47	35	2	22	150	78	1	0	2	0	0	0	0
1448	38	12:16	46	98	96	8:30	0	2.9	44	33	2	40	162	91	1	0	2	0	0	0	0
1449	38	4:38	65	98	95	3:20	1	1.59	38	29	2	33	150	68	1	0	2	0	1	0	0
1450	38	12:30	23	98	97	7:28	0	3	47	36	1	18	143	50	1	0	2	0	0	0	0
1451	42	10:52	10	94	94	0:36	1	3.4	45	33	1	32	158	73	1	1	2	0	1	0	1
1452	38	9:11	21	96	95	17:25	0	2.5	43	33	2	28	149	65	1	0	1	0	0	0	0
1453	38	13:12	43	95	96	8:49	1	3.4	48	36	2	27	149.5	87	1	0	2	0	0	0	0
1454	38	1:19	23	99	99	8:00	0	3.8	43	33	2	24	148	81	1	0	2	1	0	0	0
1455	40	10:16	23	95	97	11:17	1	3.71	46	35	1	27	156	68	1	0		0	0	0	0
1456	37	10:15	48	97	98	9:05	1	4.14	46	34	2	28	150	64	1	0	2	0	0	0	0
1457	40	9:45	24	98	99	5:25	1	3.6	46	35	2	27	153	76	1	0	2	0	1	0	0
1458	37	11:24	45	98	96	14:20	1	3.23	47	33	2	37	150	76.5	1	0	2	0	0	0	0
1459	40	9:30	96	96	96	5:40	1	3.1	46	34	2	27	150	69	1	0	2	0	0	0	0
1460	35	11:49	25	96	95	10:00	1	1.76	46	32	2	31	149	70		0	2	0	1	0	1
1461	35	11:51	25	97	95	10:01	1	1.76	44	33	2	31	149	70	1	0	2	0	1	0	1
1462	35	10:34	21	98	96	13:10	1	2.845	47	35	2	30	157	71	1	0	2	0	0	0	0
1463	37	8:59	23	96	97	9:00	1	3.1	47	35	2	30	153	65	1	0	2	0	1	0	0
1464	37	9:00	18	96	96	3:00	1	2.8	47	33	2	30	151	95	1	0	2	0	0	0	0
1465	38	17:45	24	98	98	18:25	0	3.895	46	34	1	26	152	89	1	0	2	0	0	0	0
1466	36	11:27	16	95	96	19:39	1	3.1	35	33	2	34	160	98	1	0	2	0	0	0	0
1467	37	11:34	26	95	96	22:50	0	1.67	47	33	2	28	153	65	1	0	2	0	1	0	0
1468	38	10:08	20	95	96	3:00	0	2.3	42	34	2	32	150	90	1	0	2	0	0	0	0
1469	39	9:55	25	96	96	8:15	0	3.85	46	32	2	40	159	84	1	0	2	0	0	0	0
1470	40	9:00	15	97	96	0:25	0	2.64	45	33	1	25	160	54	1	0	2	0	1	0	0
1471	39	11:19	13	95	95	12:00	0	3	43	34	2	25	150	63	1	0	2	0	0	0	0
1472	38	10:11	42	97	96	4:00	1	3.9	46	36	2	26	148	63	1	0	2	0	0	0	0
1473	39	9:22	71	95	95	3:00	1	3.8	44	33	2	27	151	62	1	0	2	0	0	0	0
1474	40	9:58	24	96	96	9:00	1	3.5	48	35	2	29	152	69.5	1		2	0	0	0	1
1475	40	9:58	24	96	96	9:00	1	3.5	48	35	2	23	150	78	1	0	2	0	0	0	1
1476	36	10:19	42	96	96	10:00	0	2.3	46	35	2	28	160	99	1	0	2	0	0	0	0
1477	36	10:22	42	98	97	10:00	0	2	47	36	2	28	160	99	1	0	2	0	0	0	0
1478	36	10:32	18	97	97	4:00	0	2.8	48	36	2	31	161	80	3	0	2	0	1	0	0
1479	36	10:34	18	99	99	4:00	0	2.5	46	34	2	31	161	80	3	0	2	0	1	0	0
1480	36	11:00	53	99	99	5:29	1	2.4	48	36	2	35	152	70	1	0	2	0	0	0	0
1481	36	11:20	53	98	96	5:29	0	2.4	48	35	2	35	150	68	1	0	2	0	0	0	0
1482	36	11:12	47	95	96	0:53	1	2.045	47	36	2	32	150	74	1	0	2	0	1	0	0
1483	37	12:38	25	95	95	11:20	1	2.9	42	33	2	34	162	98	1	0	2	0	0	0	0
1484	38	11:00	24	96	95	11:20	0	3.2	43	33	3	30	178	84	1	0	2	0	0	0	1
1485	39	10:40	24	96	96	4:00	1	3.6	46	34	1	29	156	71	1	0	2	0	0	0	0
1486	36	10:58	50	96	96	8:39	1	2.22	45	34	2	38	154	104	1	1	2	0	0	0	0
1487	38	12:42	20	98	98	11:53	1	2.52	48	36	2	36	150	62	2	0	2	0	1	0	0
1488	39	10:54	19	95	95	9:24	1	2.5	46	34	2	40	150	64	1	0	1	0	1	0	0
1489	37	9:33	21	97	98	6:00	1	3.2	46	34	2	34	150	77	1	0	2	1	0	0	0
1490	39	10:44	22	96	96	12:13	0	2.825	47	34	2	37	160	73	1	0	1	0	1	0	0
1491	40	1:08	29	97	97	8:00	0	2.9	43	33	2	23	148	66	1	0	2	0	0	0	0
1492	38	12:40	36	97	97	12:00	1	2.5	44	33	2	26	148	55	1	0	2	0	1	0	0
1493	39	11:30	41	96	98	4:00	1	3	46	34	2	32	152	58	1	0	2	1	1	0	0
1494	38	10:10	25	96	96	9:20	1	3.25	47	36	3	30	160	76	3	0	2	0	1	0	0
1495	38	10:50	42	96	97	4:00	1	2.9	47	35	1	21	150	60	1	0	2	1	0	0	0
1496	38	10:31	25	95	95	9:45	0	4	46	35	2	35	150	80	1	0	2	0	0	0	0
1497	39	10:46	24	98	97	7:20	0	3.57	45	32	2	37	150	65	1	0	2	0	1	0	0
1498	38	10:12	27	95	95	7:20	1	4.15	47	35	2	34	150	98	1	0	2	0	1	1	0
1499	39	10:35	16	96	99	2:10	0	3.25	46	35	1	39	161	62	1	0	2	0	0	0	0
1500	38	9:42	19	96	99	4:44	0	3.2	44	33	3	38	144	53	1	0	1	0	0	0	0
1501	38	10:12	18	98	96	4:16	1	3.1	43	33	2	36	168	65	1	0	2	0	1	0	0
1502	38	9:11	23	99	96	10:27	1	2.7	48	36	1	22	149.5	52	1	0	2	0	0	0	0
1503	37	20:10	27	96	96	17:18	1	3.5	47	34	2	22	154	65	1	0	2	0	0	0	0
1504	36	8:20	21	96	95	4:00	1	2.9	44	34	1	20	160	60	1	0	2	0	1	0	0
1505	38	15:00	19	99	96	21:00	1	3.7	47	34	1	18	153	56	1	0	2	0	0	0	0
1506	38	6:00	36	99	98	19:50	1	2.8	47	34	2	45	157	110	1	0	2	0	0	1	1
1507	35	10:49	21	98	99	13:20	1	2.8	47	36	2	37	155	63	1	0	2	0	1	0	0
1508	39	7:10	20	95	96	7:00	1	1.7	40	30	2	20	148	62	1	0	2	0	1	0	0
1509	39	7:25	20	95	96	7:00	1	2	40	30	2	20	148	62	1	0	2	0	1	0	0
1510	36	6:30	37	95	98	18:10	1	2.35	42	30	2	27	160	60	1	0	2	0	1	1	0
1511	36	6:35	35	97	97	20:15	0	1.6	39	29	2	28	150	57	1	0	2	0	1	0	0
1512	38	5:00	21	97	96	8:30	1	3.3	47	34	2	27	151	67	1	0	2	0	0	0	0
1513	38	6:50	18	95	97	12:49	0	2.6	42	31	2	25	150	54	1	0	2	0	1	0	1
1514	38	8:48	19	96	96	3:00	0	3.6	44	33	1	21	160	76	1	0	2	0	0	0	0
1515	38	8:36	21	98	97	11:43	0	2.8	44	34	2	24	160	72	1	0	2	0	0	0	0
1516	37	9:13	21	95	96	6:21	0	2.9	44	33	1	24	153	67	1	0	2	0	0	0	0
1517	42	9:18	120	97	97	7:48	0	3	45	36	1	25	143	60	1	0	2	1	1	0	0
1518	36	9:21	48	98	97	7:00	1	2.9	46	36	1	25	150	65	1	0	2	0	1	0	0
1519	38	3:45	96	97	98	9:00	1	3.5	46	36	2	38	148	72	1	0	2	0	1	0	0
1520	40	1:40	24	97	97	11:35	0	2.9	46	35	1	18	142	50	1	0	2	0	0	0	0
1521	39	3:15	12	96	99	3:20	1	3.055	49	36	1	24	143	75	1	0	2	0	0	0	0
1522	38	11:30	30	98	97	21:00	1	1.8	40	32	2	35	160	74	2	0	2	0	1	0	0
1523	36	11:45	48	96	95	11:25	1	2.2	42	32	1	18	150	64	1	0	2	1	0	0	0
1524	39	10:26	24	96	96	10:55	0	3.47	46	36	2	28	150	77	1	0	2	0	0	0	0
1525	39	9:15	22	96	94	19:45	0	2.96	48	36	2	30	150	61	1	0	2	1	1	0	0
1526	37	9:35	21	95	96	18:15	1	3.6	48	36	1	27	160	74	1	0	2	0	1	0	0
1527	37	9:23	21	94	96	18:24	1	3.3	49	36	2	29	151	69.5	1	0	2	0	0	0	0
1528	38	9:26	17	97	99	17:08	0	3.6	48	35	1	30	150.7	67	1	0	1	1	1	1	0
1529	37	5:08	78	96	95	0:10	0	3.8	40	30	1	20	148	62	1	0	2	1	0	0	0
1530	38	7:05	22	98	96	10:38	1	2.2	40	32	2	19	148	80	1	0	2	1	0	0	1
1531	37	5:00	78	95	95	0:12	0	2.25	40	29	1	20	148	62	1	0	2	1	0	0	0
1532	37	10:39	18	99	99	16:50	1	3	48	36	1	26	154	67	1	0	2	0	1	0	0
1533	39	9:06	7	96	96	2:24	0	3.035	46	35	1	28	150	75	1	0	2	0	1	0	0
1534	41	11:01	18	96	96	5:12	1	3.2	49	35	2	38	152	75	1	0	2	0	1	0	0
1535	42	11:05	20	97	96	16:05	1	4.6	46	36	1	24	150	73	1	0	2	0	1	0	1
1536	40	11:21	21	97	97	2:15	1	2.8	49	36	2	36	150	68	1	0	2	1	0	0	0
1537	37	8:05	42	96	95	3:32	1	1.4	40	29	1	18	152	73	1	0	1	0	1	0	0
1538	37	8:10	42	98	98	3:31	0	2.4	40	32	1	18	152	73	1	0	3	0	1	0	0
1539	38	14:10	135	97	94	2:15	0	2.3	42	33	1	25	150	48	1	0	2	0	0	1	0
1540	39	13:35	19	97	96	18:52	1	1.975	40	30	1	25	150	84	1	0	2	0	0	0	0
1541	38	13:18	91	97	96	19:30	0	2.3	42	32	2	23	149	58	1	0	3	1	0	0	0
1542	38	13:20	91	99	99	19:30	1	2.5	42	33	2	23	149	58	1	0	3	1	1	0	0
1543	40	17:18	22	96	97	19:30	1	4	47	34	1	15	156	68	1	0	2	0	1	0	0
1544	38	16:48	22	97	97	19:02	1	3.08	46.3	34	1	20	154	66	1	0	2	0	1	0	0
1545	39	21:00	26	96	97	20:47	1	3.085	47	34	2	37	156	71	1	0	2	0	0	0	0
1546	35	20:00	22	97	96	22:28	1	3.01	47	34	2	32	152	64	1	0	2	1	0	0	0
1547	36	9:20	19	97	96	15:00	0	1.9	38	29	2	27	168	53	1	0	2	0	0	0	0
1548	36	9:30	19	96	95	15:28	0	1.2	39	30	2	27	168	80	1	0	2	0	0	0	0
1549	36	9:25	19	100	98	15:20	0	1.5	39	29.5	2	27	168	80	1	0	2	0	0	0	0
1550	35	15:05	95	100	100	17:05	0	2.29	41	30	2	39	158	75	1	0	2	0	0	0	0
1551	36	13:20	24	96	97	14:00	0	2.8	47	34	2	31	152	69	1	0	2	0	1	0	0
1552	37	8:18	22	97	97	11:55	1	4.5	47	44	3	38	154	78	1	0	2	0	1	0	0
1553	36	8:04	32	97	96	0:08	1	2.88	47	34	2	30	158	71	1	0	2	0	1	0	0
1554	41	5:44	17	96	97	22:25	0	3.5	47	35	1	18	143	70	1	0	2	0	0	0	0
1555	38	11:03	19	96	96	4:40	1	3	49	36	2	34	152	70	1	0	2	0	0	0	0
1556	38	11:49	20	97	98	15:20	0	3.2	49	35	1	27	146	62	1	0	2	0	0	0	0
1557	37	9:12	12	96	96	20:10	1	2.7	48	36	3	42	150	70	1	0	1	0	0	0	0
1558	36	9:13	7	97	96	2:35	1	3.5	47	35	2	42	150	72	1	0	2	0	0	0	0
1559	37	12:17	8	96	98	4:27	1	2.8	48	36	1	21	150	65	1	0	2	0	0	0	0
1560	39	10:00	20	96	99	8:00	1	3	47	36	1	21	154	58	1	0	2	0	0	0	0
1561	37	9:23	37	96	98	10:13	1	3.7	49	35	2	30	158	86.5	1	0	2	0	1	0	0
1562	37	9:00	46	96	96	11:00	1	2.7	49	36	2	26	150	71	1	0	2	0	0	0	0
1563	37	8:30	21	95	96	23:10	0	3.4	46	42	1	21	154	58	1	0	2	0	1	0	0
1564	40	9:30	44	96	96	12:42	1	3.66	48	36	2	36	150	90.2	1	0	2	0	1	0	0
1565	38	10:32	12	96	96	22:18	1	2.86	43	33	1	30	173	87	1	0	2	0	0	0	0
1566	40	10:19	44	97	96	14:20	1	2.69	47	36	1	20	152	53	1	0	2	0	0	0	0
1567	36	11:00	24	98	96	9:19	1	3.2	48	36	1	30	150	60	1	0	2	0	1	0	0
1568	42	10:05	18	99	99	10:05	1	4.175	46	35	1	32	150	80	1	0	2	0	0	0	0
1569	38	10:24	18	96	96	16:50	1	3.83	47	36	2	30	173	102	1	0	2	0	0	0	0
1570	35	6:00	21	100	98	9:12	0	2.5	46	33.6	2	26	152	65	1	0	1	0	0	0	1
1571	38	11:31	27	95	96	8:00	1	3.2	48	36	2	25	150	53	1	0	2	0	0	0	0
1572	38	12:01	26	96	96	10:00	0	2.3	44	33	3	26	152	52	1	0	2	0	0	0	0
1573	35	11:19	42	95	96	5:00	1	2.1	46	34	1	24	160	56	1	0	2	0	1	0	0
1574	40	12:48	12	95	97	0:55	0	3.18	47	33	2	30	150	54	1	0	2	0	1	0	0
1575	42	9:13	19	97	98	13:45	1	4.5	42	44	2	36	151	61	1	0	2	0	0	0	0
1576	35	9:43	61	96	96	10:10	1	2.25	49	36	2	32	151	110	1	0	2	0	0	0	0
1577	38	11:00	20	96	96	15:12	1	3.7	46	34	2	24	152	98	1	0	2	1	1	1	0
1578	38	9:59	7	97	99	4:55	1	3.96	48	35	2	34	150	88	1	0	2	0	1	0	0
1579	37	10:16	9	98	96	1:40	1	3.21	46	34	2	34	150	75	1	0	2	0	1	0	0
1580	39	8:10	19	100	98	14:42	1	5.4	47.3	34.6	1	29	156	68	1	0	2	0	1	0	0
1581	37	5:30	5	99	97	1:02	0	3.5	47	36	2	27	140	53	1	0	2	0	0	0	0
1582	36	12:45	19	97	99	11:21	1	3.4	46	36	1	21	148	70	1	0	2	0	0	0	0
1583	40	11:16	26	96	97	21:48	1	2.81	48	36	2	39	147	60	1	0	2	0	0	0	0
1584	38	12:23	72	99	98	11:00	1	2.5	44	34	2	33	150	67	1	0	2	0	0	0	0
1585	38	20:19	26	99	98	22:08	1	3.7	47	34	3	29	162	67	1	0	2	0	0	0	0
1586	38	12:30	25	97	96	11:30	1	3.5	44	33	2	29	148	34	2	0	2	0	0	0	0
1587	38	9:34	16	96	99	5:00	1	2.5	47	36	2	38	153	65	1	0	2	0	1	0	0
1588	41	11:07	22	96	96	1:00	0	3.2	46	36	2	29	152	65	1	0	2	0	0	0	0
1589	41	11:40	16	96	96	3:00	0	3	46	33	2	27	150	88	3	0	2	1	0	0	0
1590	35	17:30	47	97	98	6:48	0	2.12	38	29	1	23	158	50	1	0	2	0	1	0	0
1591	36	3:15	72	96	95	13:42	0	2.2	38	34	1	22	150	62	2	0	2	0	0	0	0
1592	37	18:00	18	96	96	12:23	1	2	38	29	2	33	150	61.5	1	0	2	0	0	0	1
1593	40	10:20	21	96	97	13:38	1	3.5	46	35	2	32	150	59	1	0	2	0	1	0	0
1594	40	10:38	18	99	98	13:38	1	3.51	45	34	2	32	150	52	1	0	2	0	1	0	1
1595	38	10:30	12	97	96	22:50	1	3.39	46	34	2	31	150	101	1	0	2	0	0	0	0
1596	37	10:26	46	97	97	12:40	0	3.065	46	35	2	30	150	75	1	0	2	0	0	0	0
1597	42	10:54	25	96	98	9:36	0	3.28	47	35	2	29	160	93	1	0	2	0	1	0	1
1598	41	12:29	20	98	99	4:40	1	5.06	47	35	1	30	162	67	1	0	2	0	1	0	0
1599	38	11:10	40	96	97	20:43	0	2.86	48	35	1	25	153	73	1	0	2	0	0	0	0
1600	38	8:25	41	96	96	15:57	1	4.199	47	35	2	33	153	76	1	0	2	0	1	0	0
1601	40	8:17	18	97	96	2:30	1	3.8	46	35	2	30	149	73	1	0	2	0	0	0	1
1602	40	8:55	98	95	95	12:00	1	3.8	48	36	1	18	151	65	1	0	2	0	0	0	0
1603	40	11:00	32	96	96	9:00	0	3.3	46	36	1	36	153.5	75	1	0	2	0	1	0	0
1604	38	11:30	37	97	96	20:00	0	2.61	45	37	2	28	150	65	1	0	2	0	0	0	0
1605	40	8:32	16	97	96	0:48	1	3.24	46	34	2	32	154	58	1	0	2	0	1	0	0
1606	37	10:54	22	96	97	12:00	1	3.4	46	35	2	31	156	68	2	0	2	0	0	0	0
1607	38	9:00	18	96	97	14:39	1	3.31	46	34	2	33	160	57	1	0	2	1	1	0	0
1608	38	10:21	48	96	96	10:35	0	4.46	45	33	2	29	150	104	1	0	3	0	1	0	1
1609	37	10:11	46	96	96	12:30	1	3.32	47	35	2	41	156	72	1	0	2	0	0	0	0
1610	38	10:06	18	99	96	12:40	1	2.9	47	34	2	41	153	70.5	3	0	2	0	0	0	1
1611	37	9:45	25	99	99	8:20	0	3.2	46	34	2	24	156	81	2	0	2	0	0	0	1
1612	36	5:50	15	96	96	15:10	0	2	30	30	2	40	155	54	1	0	1	0	0	0	0
1613	36	5:48	15	97	96	15:15	0	2	31	30	2	40	155	54	1	0	1	0	0	1	0
1614	41	9:15	18	96	96	3:31	0	3.5	48	36	3	31	154	84	1	0	2	0	0	0	1
1615	38	11:40	22	96	98	1:35	0	3.6	46	36	2	43	153	63	1	0	2	0	1	0	0
1616	40	5:00	19	98	98	11:38	0	3.5	47	34	2	38	156	78	1	0	2	0	0	0	0
1617	41	21:15	19	97	95	2:28	1	3.3	47	34	2	33	158	71	1	0	2	0	0	0	0
1618	39	3:00	19	99	97	10:19	1	4.395	47	34	2	29	163	86	1	0	2	0	0	0	0
1619	37	15:14	29	96	95	11:48	0	2.94	47	34	2	34	156	67	1	0	2	0	0	0	0
1620	38	20:10	32	96	97	11:35	0	4.3	47	34	2	39	161	73	1	0	2	0	0	0	0
1621	37	11:35	28	96	96	6:00	0	2.8	49	36	1	21	151	61	1	0	2	0	0	0	0
1622	37	12:14	44	97	95	16:34	1	3.3	48	36	2	26	150	51	3	0	3	0	0	0	0
1623	37	9:08	14	99	99	19:02	0	3.16	47	35	2	36	168	100	1	0	2	0	0	0	0
1624	38	8:45	8	96	97	1:09	0	3	46	34	3	33	154	96	1	0	2	0	0	0	1
1625	39	9:02	23	96	97	10:00	0	3.1	46	34	2	33	158	61	1	0	2	0	0	0	0
1626	39	9:32	28	97	98	5:53	0	3.22	48	35	2	23	150	67	1	0	2	1	1	0	0
1627	38	10:14	19	96	98	15:30	0	3.16	48	36	2	38	150	63	1	0	2	0	0	0	0
1628	37	10:30	24	96	96	10:45	1	3.2	46	35	2	30	150	58	1	0	2	0	1	0	0
1629	37	10:39	68	96	96	10:00	1	2.9	46	35	1	23	150	62	1	0	2	0	0	0	0
1630	38	11:00	24	97	96	11:25	0	4.11	47	34	2	39	157	85.5	1	0	2	0	0	1	0
1631	39	6:30	24	97	99	4:10	0	2.96	46.8	34	1	27	152	81	1	0	2	0	0	0	0
1632	37	9:08	25	97	96	8:00	0	2.3	44	33	2	27	151	84	1	0	2	0	0	0	0
1633	39	9:40	26	98	98	7:30	1	3.8	44	34	2	27	149	100	1	0	2	0	0	0	0
1634	36	10:00	60	98	96	14:10	1	3.2	47	33	2	24	154	65	1	0	2	0	0	0	0
1635	39	11:00	41	97	98	17:40	1	2.72	46	33	3	42	167	90	1	0	2	0	0	0	0
1636	37	12:00	26	96	97	10:30	0	2.7	47	34	1	21	152	49	1	0	2	0	0	0	0
1637	41	9:00	48	98	96	10:30	1	3.1	47	34	3	24	155	69	2	0	2	0	0	0	0
1638	38	9:25	44	95	96	12:00	0	3.7	47	34	3	33	168	75	1	0	2	0	0	0	0
1639	36	10:00	24	99	99	19:20	1	2.42	46	33	2	32	152	76	1	0	2	0	0	0	0
1640	36	10:00	27	99	99	7:45	1	3.7	46	33	2	34	150	84	1	0	2	1	1	0	1
1641	40	11:00	24	96	97	10:10	1	3.3	47	36	1	21	156	71	1	0	1	0	0	0	0
1642	37	10:10	41	96	97	17:45	1	3.9	39	33	2	34	169	79	1	0	2	0	0	0	0
1643	40	6:00	24	99	97	5:00	0	3.43	47	34	1	38	150	56	1	0	2	0	1	0	0
1644	38	15:00	25	99	97	14:39	1	2.8	46	34	2	34	156	73	1	0	2	0	0	0	0
1645	37	13:15	38	98	98	23:18	0	2.5	47	33	2	25	153	66	1	0	2	0	0	0	0
1646	40	7:00	27	100	98	4:55	1	3.6	46	34	2	26	150	68	1	0	2	0	0	0	0
1647	39	8:10	24	99	100	8:51	1	3.85	47	34	2	34	141	99	1	0	2	0	0	0	0
1648	39	8:00	26	98	97	4:10	0	3.1	47	34	2	26	152	90	1	0	2	0	0	0	0
1649	37	9:40	19	96	96	2:56	1	3.08	45	33	2	28	152	76	1	0	2	0	0	0	0
1650	36	9:00	45	96	96	11:45	0	3.25	47	34	1	29	153	68	1	0	2	0	0	0	0
1651	41	10:39	12	99	98	22:25	0	3.09	48	36	2	28	157	54	1	0	2	0	1	1	0
1652	35	11:00	24	98	99	23:45	1	2.21	48	36	1	23	154	68	1	0	2	0	0	0	0
1653	38	12:09	22	95	98	2:46	0	3.5	44	34	2	38	150	84	1	0	2	0	0	0	0
1654	41	9:44	24	96	97	3:00	0	3.5	47	35	1	30	156	70	1	0	2	0	0	0	1
1655	41	10:01	17	96	98	5:00	1	3.8	49	36	1	33	163	105	1	0	2	0	0	0	0
1656	39	9:52	22	97	98	23:59	1	3.32	48	36	2	27	165	65	2	0	2	0	0	0	0
1657	37	10:38	20	98	98	14:45	0	3.6	43	34	2	31	170	89	1	0	2	0	0	0	0
1658	37	9:48	26	97	96	19:50	0	3.07	46	33	2	31	169	97	1	0	2	0	0	0	1
1659	34	8:49	22	97	96	18:00	0	3.1	43	33	1	23	149	46	1	0	2	0	0	1	1
1660	35	12:32	65	93	92	7:00	1	2.9	41	32	2	25	148	56	1	0	2	0	0	0	0
1661	38	11:16	19	96	96	10:00	1	3	44	33	2	30	149	75	1	0	2	0	0	0	0
1662	38	11:12	19	95	95	10:20	1	3.01	44	33	2	30	149	75	1	0	2	0	0	0	0
1663	40	8:10	24	98	97	11:16	0	2.99	47	33	2	35	156	74	1	0	2	0	0	0	0
1664	39	9:53	22	97	96	11:00	1	3.7	44	34	1	27	149	103	1	0	2	0	0	0	0
1665	36	11:06	19	96	97	18:55	1	2.64	47	36	2	37	150	62	1	0	2	0	0	0	0
1666	37	3:15	24	96	96	0:55	1	2.865	48	36	2	33	152	64	1	0	2	0	0	0	0
1667	36	16:29	25	96	99	16:30	1	2.86	47	35	1	23	154	75	1	0	2	0	1	0	0
1668	41	11:40	32	98	99	8:52	1	2.1	38	33	2	40	155	58	1	0	2	0	0	0	0
1669	37	10:31	24	97	98	17:00	1	3.8	47	36	2	31	162	78	1	0	2	0	0	0	0
1670	40	11:15	22	94	96	13:03	0	4.65	47	34	2	28	158	89	1	0	2	0	0	0	0
1671	38	10:13	22	95	96	2:00	0	2.5	43	33	2	36	149	52	1	0	2	0	0	0	0
1672	37	11:07	28	96	96	7:00	0	2.47	43	33	2	27	152	95	1	0	2	0	0	0	0
1673	37	11:16	28	95	95	7:30	1	2.29	43	33	2	27	152	95	1	0	2	0	0	0	0
1674	37	9:59	20	96	99	1:30	0	2.87	47	35	2	29	154	67	1	0	2	0	1	0	0
1675	36	9:30	23	98	98	8:43	1	3.05	48	36	2	27	154	70	1	0	2	0	0	0	0
1676	38	10:02	20	96	96	14:43	1	3.885	50	36	2	35	153	94.5	3	0	2	1	1	0	0
1677	39	9:54	22	96	97	11:00	1	3.7	46	36	1	32	156	72	1	0	2	0	0	0	0
1678	40	10:23	48	97	97	10:00	0	2.895	47	36	1	28	154	66	1	0	2	0	1	0	0
1679	38	10:49	19	96	96	3:00	0	1.8	43	32	2	25	154	60	1	0	2	0	0	0	0
1680	38	10:08	26	97	98	8:00	1	3.2	50	33	2	26	148	68	1	0	2	0	0	0	0
1681	39	22:00	24	96	96	22:54	1	2.9	47	34	2	32	161	114	1	0	2	0	0	0	0
1682	40	8:30	22	97	96	11:15	1	4.01	47	34	2	32	160	74	1	0	2	0	0	0	0
1683	38	8:42	24	98	97	8:25	1	3.7	47	34	2	31	157	100	1	0	2	0	0	0	0
1684	37	0:10	24	95	97	0:50	0	2.32	38	34	2	23	150	53	1	0	2	0	0	0	0
1685	37	0:15	24	96	95	0:54	0	2.24	38	33	2	23	150	53	1	0	2	0	0	0	0
1686	39	10:03	24	96	95	10:00	0	2.9	44	33	2	29	150	81	1	0	2	0	1	0	1
1687	39	10:18	5	98	98	11:00	1	2.8	44	34	2	26	149	70	1	0	1	0	0	0	0
1688	38	10:16	22	98	96	12:20	0	2.7	44	35	2	29	152	73	1	0	2	0	0	0	0
1689	36	9:39	19	96	96	2:00	1	2.9	38	34	2	30	150	110	1	0	2	0	0	0	0
1690	38	9:40	25	97	97	10:15	0	3.69	46	36	2	39	150	95	3	0	2	0	0	0	0
1691	39	10:46	24	95	97	10:50	0	3.3	49	36	2	26	150	76	1	0	2	0	0	0	0
1692	38	9:57	19	99	97	2:30	0	3.3	42	34	2	30	140	78	1	0	2	0	0	0	0
1693	38	9:44	15	96	96	6:00	0	3.15	46	35	2	28	150	93	1	0	2	0	0	1	0
1694	39	10:17	23	96	96	23:25	0	3.735	47	36	2	39	154	88	2	0	2	0	0	0	1
1695	36	11:40	49	95	97	10:35	1	3.25	46	34	2	30	152	62	1	0	2	0	0	0	0
1696	37	9:23	21	95	95	12:00	0	2.8	46	35	2	26	150	75	1	0	2	1	1	0	1
1697	41	9:56	23	96	96	10:20	0	3.05	48	36	1	27	150	67	3	0	2	0	0	0	1
1698	40	9:42	20	98	96	1:00	0	2.92	46	36	2	39	151	75	1	0	2	0	0	0	0
1699	38	9:45	16	97	98	12:00	0	3.29	47	35	2	29	150	85	1	0	2	0	0	0	0
1700	41	10:15	60	97	96	22:57	1	2.93	47	36	1	28	152	76	1	0	2	0	1	0	0
1701	35	10:48	20	96	96	13:54	1	2.5	46	36	1	24	150	50	1	0	2	0	0	0	0
1702	37	17:04	24	95	96	18:55	0	2.745	46	35	2	27	154	75	1	0	2	0	0	0	0
1703	38	5:58	6	97	98	12:10	1	1.7	38	33	1	19	150	66	1	0	2	0	0	0	0
1704	35	5:40	55	96	96	23:06	0	1.73	39	32	1	23	149	76	1	0	2	1	1	0	0
1705	35	10:39	72	96	96	11:05	1	2.2	46	37	2	30	150	86	1	0	2	0	0	0	0
1706	36	9:13	45	96	96	18:05	1	3.19	41	34	2	40	169	96	1	0	2	0	0	0	0
1707	36	9:10	45	96	97	18:09	0	3.11	41	34	2	40	169	96	1	0	2	0	0	0	0
1708	38	9:21	9	96	97	18:25	1	2.86	42	33	2	32	168	75	1	0	2	0	0	0	0
1709	38	9:25	20	95	96	13:13	1	2.815	39	33	2	27	160	67	1	0	2	0	0	0	0
1710	38	3:42	21	97	98	1:31	1	3.5	47	36	1	31	149	55	1	0	2	0	0	0	0
1711	39	1:30	13	98	99	0:15	0	3.7	46	36	2	36	150	72	1	0	2	1	1	0	0
1712	44	9:41	29	98	98	3:25	1	3.3	46	35	2	26	148	55	1	0	2	0	1	0	0
1713	38	12:00	26	96	98	10:02	0	3.1	46	35	2	36	148	60	1	0	2	0	0	0	0
1714	40	11:07	27	97	97	7:30	1	2.8	45	35	1	28	145	60	1	0	2	0	0	0	0
1715	38	10:00	22	98	98	12:32	0	2.9	46.7	34	2	34	158	67	1	0	2	0	0	0	0
1716	38	10:00	29	97	96	2:57	0	3.5	47	34	2	52	154	59	1	0	2	0	0	0	1
1717	40	13:00	18	99	98	18:00	0	3.5	47	34	2	30	157	70	1	0	2	0	0	0	0
1718	36	11:04	9	97	99	1:58	0	3.4	46	35	2	38	150	73	1	0	2	0	0	0	0
1719	35	3:50	43	98	97	11:25	0	1.9	39.5	30	2	34	160	52	1	0	2	0	1	0	0
1720	36	4:30	25	95	96	4:17	0	1.95	39	32	2	39	148	71	1	0	1	1	1	0	0
1721	36	4:25	25	97	97	4:18	0	2.2	39	30	2	39	149	71	1	0	2	1	1	0	0
1722	37	3:55	40	96	95	12:14	1	2.365	42	32	2	33	160	64	1	0	2	1	1	0	1
1723	40	20:00	26	98	97	8:20	1	3.7	47	34	1	25	154	66	1	0	2	0	1	0	0
1724	40	11:00	18	98	96	17:30	0	3	47	34	1	20	152	61	1	0	2	0	0	0	0
1725	38	10:33	19	96	97	5:01	0	2.8	49	36	2	31	160	70.5	1	0	3	0	1	0	0
1726	35	10:26	19	97	96	3:46	1	3.7	48	36	2	34	150	81	1	0	2	1	0	0	0
1727	37	10:49	19	97	96	2:30	1	2.82	48	35	2	30	150	71	1	0	2	0	1	0	0
1728	36	10:51	21	97	96	20:45	0	3.2	48	36	2	32	150	81	1	0	2	1	1	0	0
1729	39	10:10	44	96	97	6:05	0	2.8	49	36	1	31	150	63	1	0	2	0	0	0	1
1730	35	11:40	27	96	96	20:50	0	2.75	48	36	2	35	150	68	1	0	2	0	1	0	0
1731	36	10:33	47	96	96	9:15	0	3.45	49	35	2	30	154	67	1	0	2	0	0	0	0
1732	36	10:11	28	96	96	6:05	1	3.145	49	36	1	28	152	75	1	0	2	1	1	0	0
1733	37	9:56	21	98	96	7:46	1	3.3	48	36	2	33	150	72	1	0	2	1	1	0	0
1734	38	10:00	27	97	96	7:00	1	3.2	47	35	2	33	149	81	1	0	2	0	1	0	0
1735	35	4:50	38	96	96	15:30	0	1.4	38	29	3	30	150	50	1	0	2	0	1	0	0
1736	35	4:45	38	97	99	15:40	0	1.5	38	29	3	30	150	50	1	0	2	0	1	0	0
1737	37	9:12	24	98	98	10:34	1	2.985	46.7	33.8	2	33	154	76	1	0	2	0	0	0	0
1738	37	9:04	24	99	97	10:28	0	2.48	46.6	33.4	2	35	154	56	1	0	2	0	0	0	0
1739	39	18:05	19	98	96	0:34	1	2.8	34	46.4	2	31	154	72	1	0	2	0	0	0	0
1740	38	9:00	31	97	96	22:20	1	2.8	46.8	34	2	32	154	67	1	0	2	0	0	0	0
1741	37	13:20	23	98	97	15:17	0	3	47	34	2	27	156	73	2	0	2	0	0	0	0
1742	38	10:15	43	96	97	3:02	1	3.48	49	35	2	29	150	73	1	0	2	1	0	0	0
1743	35	3:50	43	96	97	11:23	1	2	40	30	2	32	150.6	58	1	0	2	0	1	0	0
1744	38	12:00	45	98	98	21:15	0	3.34	47	36	2	37	150	63	1	0	2	0	0	0	0
1745	38	11:48	21	99	99	2:10	1	2.9	43	34	1	32	155	77	1	0	2	0	0	0	0
1746	36	9:31	71	96	96	10:52	1	2.9	43	34	1	21	154	79	1	0	2	0	0	0	0
1747	37	11:18	26	96	96	21:05	0	3.045	44	34	2	39	154	69	1	0	2	0	0	0	0
1748	36	12:30	19	99	98	17:45	0	2.5	47	35	2	35	150	73	3	0	2	1	1	0	0
1749	36	12:10	16	98	96	21:24	0	3	48	35	1	24	150.5	52	1	0	2	1	1	1	0
1750	38	12:05	21	98	97	13:47	1	3.25	47	36	1	24	149	57	1	0	2	1	0	0	0
1751	38	10:12	23	95	95	11:00	0	2.8	44	34	2	31	150	82	1	0	2	0	0	0	0
1752	38	12:08	54	96	98	9:00	1	2.5	43	33	1	36	150	70	1	0	2	0	0	0	0
1753	38	12:16	31	97	98	5:00	1	2.8	43	33	1	31	149	58	1	0	2	0	0	0	0
1754	38	11:36	20	98	96	3:00	1	2.56	43	34	2	27	149	73	1	0	2	0	0	0	0
1755	36	5:55	31	97	95	10:40	0	1.9	38	33	1	21	154	66	1	0	2	1	0	0	0
1756	38	15:08	20	96	97	19:21	0	2.7	46	33.8	2	29	49	163	1	0	2	0	0	0	0
1757	37	15:30	21	97	98	18:15	1	3	47	34	2	30	154	69	1	0	2	0	0	0	0
1758	38	13:00	26	98	97	11:00	1	3.47	47	34.4	2	29	156	71	1	0	2	0	0	0	0
1759	41	15:15	24	99	100	16:15	0	3.4	47	34	1	24	158	64	1	0	2	0	0	0	0
1760	39	7:00	24	98	97	4:28	0	2.4	45	35	2	36	146	70	1	0	2	0	1	0	0
1761	37	3:30	24	97	96	2:21	0	3.3	47	36	2	37	148	65	1	1	2	0	0	0	0
1762	37	3:41	24	98	98	1:15	1	3	46	36	2	38	150	75	1	0	2	0	1	0	0
1763	39	3:28	24	97	97	12:30	0	2.6	46	36	2	29	147	60	1	0	1	0	1	0	1
1764	35	3:45	24	97	96	4:40	1	3.4	46	35	2	28	147	55	1	0	2	0	1	0	0
1765	36	15:55	39	96	96	1:05	0	1.9	40	32	2	36	150	109	1	0	1	0	1	0	1
1766	35	15:50	102	97	96	23:40	1	1.9	41	32	2	28	160	80	1	0	2	0	1	0	0
1767	37	16:00	30	96	96	11:43	0	2.35	40	31	2	33	150	79	1	0	2	0	1	0	0
1768	36	12:20	35	96	95	2:15	0	1.86	38	30	3	33	150	54	1	0	2	0	0	0	1
1769	38	11:00	151	95	96	5:30	1	2.3	43	32	1	26	148	68	1	0	2	0	1	0	0
1770	36	11:20	46	97	95	14:40	0	1.9	40	30	2	26	150	83	1	0	2	1	1	0	0
1771	38	9:15	48	98	96	2:35	1	4.2	47	36	2	28	150	65	1	0	2	0	0	0	0
1772	40	3:40	24	96	97	12:11	1	3.6	46	36	1	27	148	65	1	1	2	0	0	0	0
1773	39	1:00	120	96	97	12:30	1	3.3	45	36	1	18	148	50	1	0	2	0	0	0	0
1774	36	9:30	48	96	97	9:05	1	3.2	47	36	1	20	145	56	1	0	2	0	0	0	0
1775	38	3:15	23	97	98	9:02	0	2.6	47	35	1	33	143	65	1	0	2	0	0	0	0
1776	38	3:26	23	98	97	9:05	1	3.4	46	35	1	33	143	65	1	0	2	0	0	0	0
1777	40	10:41	43	97	98	21:30	1	3.4	46	35	1	22	146	60	1	0	2	0	0	0	0
1778	38	9:15	44	96	98	1:00	1	3.2	47	35	2	39	150	70	1	0	3	0	0	0	0
1779	38	9:40	65	97	99	4:41	1	3.3	46	36	1	27	150	68	1	0	2	0	1	0	0
1780	38	9:32	17	96	96	4:00	1	3.2	44	33	2	25	160	58	1	0	2	0	0	0	0
1781	38	8:32	18	97	96	2:00	1	2.8	47	36	2	36	150	78	1	0	2	0	0	0	0
1782	37	11:00	26	97	97	9:00	1	4	44	34	2	28	162	84	1	0	2	0	0	0	0
1783	38	10:11	21	96	96	13:00	0	3	43	33	2	31	149	71	1	0	2	0	0	0	0
1784	38	8:40	22	98	97	10:50	1	4.1	43	33	2	38	160	85	1	0	2	0	0	0	1
1785	38	12:02	24	95	94	17:13	0	3.6	46	33	2	37	147	78	1	0	2	0	0	0	0
1786	37	12:29	19	96	96	5:00	1	3	47	47	2	34	150	65	1	0	2	0	1	0	0
1787	37	12:23	48	96	98	11:50	1	2.8	47	36	2	27	154	92	1	0	2	1	1	0	0
1788	39	9:30	42	97	97	9:00	1	3.5	46	35	2	38	148	60	1	0	2	0	0	0	0
1789	38	5:30	10	97	98	7:02	0	2.8	45	36	2	19	141	53	1	0	2	0	0	0	0
1790	37	15:10	29	97	96	11:23	0	2.26	40	30	2	29	160	46	1	0	2	0	0	0	1
1791	37	15:20	29	96	96	11:19	0	2.08	40	30	2	29	160	46	1	0	2	0	0	0	0
1792	38	10:16	26	98	98	8:30	0	2.8	44	34	2		149	58	1	0	2	0	0	0	0
1793	35	10:12	21	96	96	1:30	1	1.2	42	32	2	22	148	59	1	0	2	0	0	0	0
1794	39	6:30	95	96	97	8:00	1	2	41	32	1	28	155	46.6	1	0	2	0	1	0	1
1795	37	10:12	19	96	98	3:02	0	2.5	43	33	1	24	152	74	1	0	2	0	1	0	0
1796	40	9:03	47	98	99	8:15	0	4.2	49	35	2	32	148	60	1	0	2	0	0	0	0
1797	39	10:30	23	98	97	11:00	1	3.2	48	35	2	30	150	57.5	1	1	2	1	0	0	0
1798	39	10:16	18	96	96	4:15	1	3.255	48	34	1	23	150	89	1	0	2	0	0	0	1
1799	40	11:31	68	96	97	11:15	0	3.5	49	36	2	35	152	72	1	0	2	0	1	0	0
1800	38	16:12	72	97	95	1:00	0	1.7	38	26	2	33	160	67	2	0	2	1	1	0	0
1801	40	12:43	34	99	99	2:12	1	4.3	46	36	2	24	147	60	1	0	2	0	1	0	0
1802	40	4:20	49	96	95	3:50	1	3.7	46	35	2	29	148	60	1	0	2	0	1	0	0
1803	40	4:50	27	96	96	1:00	1	3.4	46	36	2	28	148	70	1	0	3	0	1	0	0
1804	37	4:17	27	99	99	1:50	1	2.6	46	36	2	25	150	50	1	0	1	1	1	0	0
1805	38	4:30	48	99	100	10:20	1	3.1	46	35	1	27	147	52	1	0	2	0	1	0	0
1806	36	4:21	28	97	97	12:30	0	3.04	46	36	1	23	148	59	1	1	2	0	0	0	0
1807	35	4:15	28	96	95	12:44	0	2.77	46	36	2	25	145	66	1	0	2	0	0	0	0
1808	37	6:10	20	97	97	11:05	1	2.57	40	32	2	28	150	107	1	0	2	0	1	0	1
1809	36	10:12	18	96	96	4:05	1	2.9	46	35
1810	37	1:00	19	97	97	6:40	1	2.67	46	36	2	36	148	68	1	0	2	0	0	0	0
1811	37	11:48	19	97	97	3:50	1	3.2	43	34	1	23	149	69	1	0	2	0	0	0	0
1812	38	6:05	92	96	96	10:30	1	2.2	40	32	2	19	150	86	1	0	2	0	0	0	1
1813	36	17:00	25	98	97	17:05	0	3.4	47	34	2	23	150	60	1	0	2	0	0	0	0
1814	38	10:43	24	97	99	10:53	0	3.03	47	36	1	25	150	63	1	0	2	1	1	0	0
1815	37	10:49	21	96	97	1:10	0	3.7	48	35	2	32	150	85	1	0	2	1	0	0	1
1816	35	11:13	46	98	97	1:00	0	2	43	32	2	22	148	59	1	0	2	0	0	0	0
1817	40	10:46	13	96	97	9:20	0	3.4	48	36	2	33	150	67	1	0	2	0	0	0	0
1818	38	9:48	22	97	97	11:07	0	3.33	45	34	2	29	160	62	1	0	2	0	1	0	0
1819	38	10:19	28	96	98	6:40	1	2.5	43	33	2	27	149	79	1	0	1	0	0	0	0
1820	37	8:29	23	97	98	3:00	1	3.2		34	1	24	150	132	1	0	2	0	0	0	0
1821	36	11:00	42	87	82	5:20	0	2.8	46	36	2	31	150.4	65	3	0	2	0	0	0	0
1822	37	11:33	23	97	96	22:10	1	2.8	43	33	1	31	152	73	1	0	2	0	0	0	0
1823	38	10:49	18	96	96	4:00	0	3.1	43	33	2	33	149	63	1	0	2	0	0	0	0
1824	38	3:00	24	96	97	9:30	0	3	43	33	2	27	156	75	1	0	2	0	1	0	0
1825	38	10:13	16	98	98	2:40	0	5.9	44	35	2	25	162	77	1	0	2	0	0	0	0
1826	37	10:12	97	96	97	18:20	0	3.3	44	34	2	31	162	80	1	0	2	0	0	0	0
1827	37	9:08	92	98	98	10:30	1	3.5	43	34	2	33	162	79	1	0	2	0	0	0	0
1828	36	10:14	14	95	96	20:06	1	2.85	48	36	2	37	150	61.5	1	0	2	0	0	0	0
1829	38	10:16	23	94	93	11:53	0	3.2	50	34	2	35	153	80	1	0	2	0	1	0	0
1830	36	11:09	48	83	88	7:00	1	2.7	49	36	2	26	150	57	1	0	2	0	1	0	0
1831	36	11:57	22	97	96	12:40	1	3.1	48	36	3	42	152	74	1		2	0	0	0	0
1832	37	10:39	43	97	96	13:19	1	3.45	48	36	2	36	150	79	1	0	2	0	1	0	0
1833	37	10:19	20	96	97	14:20	0	3.32	50.6	36	2	24	150.2	82	1	0	2	0	1	0	0
1834	36	10:45	45	96	97	19:52	1	2.985	45	35	1	29	150	71	1	0	2	0	0	0	0
1835	37	10:03	46	99	98	8:05	0	3.5	49	35	1	31	149	85	1	0	2	0	0	0	0
1836	36	10:02	41	96	96	16:10	1	2.85	49	36	2	37	150	65	1	0	2	1	1	1	0
1837	39	10:00	47	96	96	11:45	0	3.8	47	36	1	26	153	89.5	1	0	2	1	1	0	0
1838	39	10:52	21	98	99	13:30	0	3.67	50	36	1	25	150	86	1	0	2	0	0	0	0
1839	37	9:58	17	96	96	4:25	1	3.8	46	36	2	32	163	83	1	0	2	0	0	0	0
1840	38	11:16	28	97	99	7:45	0	3.36	47	35	2	42	164	94	1	0	2	0	0	0	0
1841	37	10:16	16	98	98	6:11	1	3.98	47	36	2	35	150	72	1	0	2	0	0	0	0
1842	37	10:12	21	100	100	13:22	1	2.07	44	34	1	655235240	31	160	1	0	2	0	0	0	0
1843	37	9:08	16	96	96	5:00	0	2.6	44	34	2	25	152	68		0	2	0	0	0	0
1844	37	10:19	67	99	99	3:21	0	2.9	44	34	2	29	162	68	1	0	2	0	0	0	0
1845	35	9:54	21	98	97	13:13	1	2.7	48	36	2	33	155	88	1	0	2	0	0	0	0
1846	38	10:22	23	96	95	23:00	0	2.7	43	34	2	41	153	86	1	0	2	0	1	0	0
1847	37	10:15	19	96	97	18:05	0	3.3	44	34	1	22	149	65	1	0	2	0	0	0	0
1848	37	11:18	49	96	96	6:30	0	3.2	43	34	2	25	153	70	1	0	2	0	0	0	0
1849	38	16:50	61	97	98	1:00	0	2.3	40	32	2	33	160	67	2	0	2	0	1	1	0
1850	38	9:00	46	96	96	11:00	1	2.7	43	33	2	35	160	62	1	0	2	0	0	0	0
1851	38	11:49	35	96	95	22:08	0	2.67	44	33	2	36	163	72	1	0	2	0	0	0	0
1852	37	9:36	21	96	96	0:15	1	3.5	44	34	1	28	149	68	1	0	2	0	0	0	0
1853	37	9:00	20	100	99	13:45	1	2.75	47	33.8	2	30	156	67	1	0	2	0	0	0	0
1854	38	11:50	23	96	96	12:44	0	2.9	46	35	1	23	145	57	1	0	2	0	0	0	0
1855	36	10:23	15	97	96	19:24	0	2.9	49	36	2	37	150	60.5	1	0	2	1	1	0	0
1856	39	12:57	20	98	96	6:40	1	4.2	46	36	2	30	146	80	1	0	2	0	1	0	0
1857	41	10:17	48	96	97	9:00	0	3	46	36	1	20	147	55	1	0	2	0	0	0	0
1858	38	9:00	17	99	98	14:20	1	3.12	47	34	1	25	151	60	1	0	2	0	0	0	0
1859	37	10:46	26	96	96	8:36	1	3.7	48	35	2	32	150	87	1	0	2	1	1	0	0
1860	36	11:19	29	96	95	6:15	1	3.2	48	36	2	33	150	68	1	0	2	1	0	0	0
1861	37	11:48	45	97	96	14:52	0	3.51	48	36	2	36	152	98.5	1	0	2	0	1	0	0
1862	36	11:42	45	96	96	13:50	1	2.96	48	36	2	31	150	76.5	1	0	2	0	0	0	0
1863	36	10:30	15	96	95	19:43	1	2.75	46	35	1	30	150	65	1	0	2	0	0	0	0
1864	38	3:00	96	99	99	0:55	0	2.7	46	35	2	27	150	65	2	0	2	0	0	0	0
1865	39	4:16	24	99	99	12:25	1	3.3	46	35	2	24	143	55	1	0	2	0	0	0	0
1866	40	3:30	24	97	97	2:33	1	3.3	46	37	2	22	147	54	1	0	2	0	0	0	0
1867	40	10:40	24	98	96	6:30	1	3.78	47	36	2	28	150	70	1	0	2	0	1	0	0
1868	39	11:38	24	98	96	8:05	1	3	46	35	1	23	146	60	1	0	2	0	0	0	0
1869	38	9:17	19	97	96	4:18	1	3.3	46	35	1	21	148	54	1	0	2	0	1	0	0
1870	38	11:49	23	97	96	0:40	0	4.775	46	36	2	33	150	67	1	0	2	0	1	0	0
1871	40	9:18	24	96	98	2:34	1	3.01	47	35	1	34	143	65	1	0	2	0	1	0	0
1872	38	11:31	23	96	97	6:00	0	3.27	46	36	2	35	150	55	1	0	2	0	0	0	0
1873	38	3:40	18	98	96	6:00	1	2.8	46	36	2	20	150	70	2	0	3	0	0	0	0
1874	37	1:00	36	95	95	0:15	1	2.77	47	34	2	34	154	77	1	0	2	0	0	0	0
1875	38	6:15	96	98	98	7:00	0	3.4	49	36	2	28	150	63	1	0	2	0	0	0	0
1876	41	5:55	41	97	97	13:00	1	2.6	43	32	2	28	150	90	1	0	2	0	1	0	0
1877	41	5:15	42	96	96	13:02	0	2.3	42	32	2	28	150	90	1	0	2	0	1	0	1
1878	38	5:34	26	96	96	15:30	0	2.4	41	31	2	27	160	57	1	0	2	0	1	0	0
1879	38	5:35	26	96	95	15:30	1	2.5	42	33	2	27	160	57	1	0	2	0	1	0	0
1880	35	8:40	18	96	96	15:56	1	2.23	42	31	2	30	157	67	1	0	2	0	0	0	0
1881	37	20:18	22	98	97	22:08	1	2.7	46	33.6	2	32	153	67	1	0	2	0	0	0	0
1882	38	13:24	22	97	98	15:50	1	3.18	47	34	1	34	158	86	1	0	2	0	0	0	0
1883	35	5:00	37	98	97	17:20	0	2.16	40	31	2	36	150	70	1	1		0	0	0	0
1884	37	13:00	25	97	97	12:46	0	2.9	46.4	33.4	1	35	151	64	1	0	1	0	0	0	0
1885	38	12:15	24	99	98	14:20	1	3.12	47	34	1	32	163	71	1	0	2	0	0	0	0
1886	38	6:40	21	97	96	10:15	1	2.58	46.4	33.8	2	27	161	69	1	0	2	0	0	0	0
1887	38	21:48	36	96	98	10:58	1	2.1	42	32	2	29	140	72	1	0	2	0	1	0	1
1888	38	10:15	49	96	97	13:22	0	3.1	47	36	1	27	147	75	1	0	2	0	0	0	0
1889	37	11:42	24	96	96	6:22	0	3.3	48	36	1	24	150	72	1	0	2	0	0	0	0
1890	41	11:00	23	96	97	14:16	1	3.8	49	36	1	22	150	70	1	0	2	0	0	0	0
1891	41	11:44	21	96	97	17:11	1	3.2	47	36	1	20	150	52	1	0	2	0	0	0	0
1892	39	9:45	22	93	86	18:00	1	2.86	47	35	2	37	155.4	58	1	0	2	0	0	0	0
1893	37	10:56	45	97	96	11:17	0	2.8	48	36	2	34	150	72	1	0	2	0	1	0	0
1894	37	10:40	23	96	96	11:03	0	3.2	48	36	2	34	163	65	1	0	2	0	0	0	0
1895	36	10:46	17	97	95	5:50	1	3.19	48	36	2	24	150	65	2	0	2	0	0	0	0
1896	36	10:05	42	97	98	17:01	1	2.24	41	32	1	28	148	88	2	0	2	0	0	0	0
1897	36	15:50	26	96	96	9:00	1	1.3	39	27	1	19	150	63	1	0	2	0	0	0	0
1898	36	15:55	18	97	96	9:15	0	2	40	29	1	19	150	63	1	0	2	0	0	0	0
1899	36	10:08	42	99	99	17:02	1	1.8	40	32	1	28	150	88	1	0	2	0	0	0	0
1900	36	13:00	24	99	97	14:25	1	4.3	47	34.2	2	29	159	81	1	0	2	0	0	0	0
1901	39	12:49	26	98	95	10:15	0	3.41	47	36	2	35	150	68	1	0	2	0	1	0	0
1902	42	10:16	26	96	97	8:25	0	2.6	48	36	2	32	153	63	1	0	2	0	1	0	0
1903	37	11:16	27	98	96	6:21	1	3.08	48	36	1	23	150	62	1	0	2	0	0	1	0
1904	36	12:33	8	97	98	3:55	0	2.1	48	36	2	29	150	58	1	0	2	0	1	0	0
1905	38	9:35	6	96	97	3:00	0	3	47	36	1	26	150	76	1	0	2	0		0	0
1906	36	10:12	43	96	98	15:43	0	4.3	48	36	2	29	150	79	1	0	2	0	0	0	0
1907	36	12:33	8	97	98	3:55	0	2.1	48	36	2	29	150	58	1	0	2	0	1	0	0
1908	37	11:01	43	96	96	4:06	0	2.77	51	36	1	26	150	114	1	0	2	0	0	1	0
1909	38	10:48	46	97	98	12:25	1	3.3	49	36	1	24	158	67	1	0	2	0	0	0	0
1910	36	12:00	23	96	97	11:54	0	1.98	46	36	2	28	150	85	1	0	2	0	0	0	0
1911	36	12:03	23	98	97	22:56	1	2.66	47	35	2	28	150	85	1	0	2	0	0	0	0
1912	37	9:43	91	96	96	14:30	1	2.8	43	34	2	20	153	75	1	0	2	0	1	0	0
1913	39	19:10	30	96	96	14:08	0	2.94	47	33.5	1	35	166	84	1	0	2	0	0	0	0
1914	40	22:00	38	96	97	6:53	1	2.86	47	34	1	21	155	64	1	0	2	0	0	0	0
1915	41	11:15	26	98	97	11:12	1	3.48	47	34	2	33	169	73	1	0	2	0	0	0	0
1916	36	21:35	26	97	95	17:37	1	3.24	47	34	2	33	158	73	1	0	1	0	0	0	0
1917	38	21:00	33	100	99	12:38	1	3.46	46	34	2	34	155	94	1	0	2	0	0	0	0
1918	38	10:26	19	96	96	17:02	1	3.2	44	33	2	30	162	72	1	0	2	0	0	0	0
1919	38	19:34	35	99	98	9:05	1	3.165	47	34	2	24	156	74	1	0	2	0	0	0	0
1920	39	5:30	24	98	98	15:58	1	3.3	48	36	2	22	147	50	1	0	2	0	0	0	0
1921	40	9:30	24	98	99	6:53	1	2.86	45	36	1	21	142	50	1	0	2	0	0	0	0
1922	39	1:30	24	97	97	1:14	0	2.9	47	36	1	35	149	70	1	0	2	0	0	0	0
1923	37	9:30	5	88	91	5:31	1	3.819	46	36	2	35	150	72	1	0	2	1	1	0	0
1924	38	10:00	48	91	96	10:08	1	3.8	48	36	1	24	149	65	1	0	2	0	1	0	0
1925	37	10:18	5	91	83	18:02	1	3.44	46	36	2	36	150	91	1	0	2	0	0	0	0
1926	38	12:49	48	88	92	12:02	1	3.6	48	36	2	22	150	63	1	0	2	0	1	0	0
1927	38	9:07	91	89	90	2:00	1	2.8	46	35	2	25	150	69	1	0	2	0	1	0	0
1928	37	11:36	24	96	97	4:10	1	3.1	43	34	1	24	160	68	1	0	2	0	0	0	0
1929	36	9:16	23	98	98	4:00	0	2.8	43	35	2	23	152	79	1	0	2	0	0	0	0
1930	37	12:37	17	96	97	7:26	1	2.6	44	34	3	24	162	70	1	0		0	0	0	0
1931	38	14:18	16	96	97	20:36	1	2.73	47	34	2	34	154	67	1	0	2	0	0	0	0
1932	41	21:17	29	97	95	16:34	1	3.08	47	34	2	40	157	79	1	1	2	0	0	0	0
1933	36	13:08	48	98	97	1:04	0	2.6	46.6	34	2	26	156	70	1	0	2	0	0	0	0
1934	40	11:32	47	96	95	10:55	1	2.1	40	32	2	32	160	90	1	0	2	0	0	0	0
1935	40	16:00	48	98	97	16:14	0	2.69	47	34	2	29	157	69	1	0	2	0	0	0	0
1936	36	11:40	47	98	96	22:05	0	1.4	38	29	2	28	150	63	2	0	2	0	0	0	0
1937	36	11:30	49	95	96	22:00	0	1.6	38	29	2	28	150	63	1	0	2	0	0	0	0
1938	38	11:20	22	97	96	14:21	1	2.48	42		2	40	160	78	1	0	2	0	0	0	1
1939	41	23:22	22	99	98	0:50	1	3.17	47	34	2	35	155	67	1	0	1	1	1	0	0
1940	40	4:04	19	98	96	10:59	0	2.6	47	34	2	19	150	62	1	0	2	0	1	0	0
1941	40	11:26	67	97	96	15:44	0	3.1	49	35	2	25	150	84	1	0	2	0	1	1	1
1942	40	17:00	100	92	99	2:30	0	2	42	34	1	22	150	64	2	0	2	0	1	0	1
1943	37	14:26	21	97	97	12:40	1	44	4.7	34	2	37	162	69	1	0	2	0	0	0	0
1944	40	10:10	30	96	98	4:33	1	4.22	47	34	2	35	154	69	1	0	2	0	0	0	0
1945	39	8:30	120	99	97	7:10	0	2.8	47	36	1	24	150	60	1	0	2	0	0	0	0
1946	39	2:53	48	97	98	1:30	0	2.5	47	36	2	36	146	60	1	0	2	0	0	0	0
1947	38	9:40	72	99	98	7:00	0	3	45	36	2	38	150	72	1	0	2	0	0	0	0
1948	38	9:00	96	98	97	5:35	1	3.9	46	35	2	25	150	66	1	0	2	0	0	0	0
1949	38	6:40	23	98	99	7:14	0	2.7	46	35	2	37	148	50	1	0	2	0	0	0	0
1950	40	5:11	23	96	98	6:19	0	3	46	35	2	32	150	60	1	0	2	0	0	0	0
1951	38	3:11	18	97	96	9:30	0	3.8	50	36	2	32	145	60	1	0	2	0	0	0	0
1952	41	11:16	21	96	97	2:04	1	3.75	48	36	2	30	150	83	3	0	2	0	0	0	1
1953	38	6:26	22	97	98	2:04	1	3.75	48	36	2	30	150	83	3	0	2	0	0	0	1
1954	37	10:22	26	96	96	8:39	0	2.7	43	33	2	31	149	73	1	0	2	0	0	0	0
1955	37	11:37	27	97	96	8:41	1	1.87	43	33	2	31	149	73	1	0	2	0	0	0	0
1956	38	9:32	26	96	96	10:35	0	3	48	36	1	29	150	77	1	0	2	0	1	0	0
1957	38	10:02	49	96	97	18:59	0	3	47	36	2	32	150	71	1	0	2	1	1	0	0
1958	41	9:09	20	96	95	14:35	1	3.725	48	36	2	34	150	76.2	1	0	2	0	1	0	0
1959	37	10:20	44	97	97	14:28	0	2.855	49	36	3	40	161	105	1	0	2	0	0	0	0
1960	43	9:12	5	95	96	4:58	1	4	48	36	1	18	155	76	1	0	2	0	0	0	0
1961	39	11:16	19	97	98	9:13	1	2.55	48	36	2	34	150	76	1	0	2	1	1	0	0
1962	40	3:20	48	97	99	9:45	0	3	46	36	1	27	146	70	1	0	1	0	1	0	0
1963	40	2:30	30	98	97	9:30	1	3.3	46	36	1	27	148	60	1	0	2	0	0	0	0
1964	38	5:49	24	97	97	5:15	1	2.9	46	35	2	32	147	65	1	0	2	0	0	0	0
1965	38	14:02	8	98	99	6:30	1	3.3	46	36	1	22	146	50	1	0	2	0	0	0	0
1966	36	11:09	5	96	96	11:45	0	2.25	49	36	2	24	153	72	1	0	2	0	0	0	0
1967	39	12:30	24	97	98	11:55	1	3.175	46	36	1	29	153	58	1	0	2	1	1	0	0
1968	38	10:00	48	98	99	5:00	1	3.7	46	36	1	26	150	75	1	0	2	0	0	0	0
1969	38	11:05	48	96	99	19:00	0	3.1	49	36	2	32	153	65.3	1	0	2	0	0	0	0
1970	38	10:11	12	97	96	10:25	1	3.525	49	36	3	38	153	113	1	0	2	0	0	0	0
1971	38	10:15	12	96	96	10:27	1	3.15	49	36	3	38	153	113	1	0	2	0	0	0	0
1972	37	15:40	1	97	96	16:17	0	2.2	40	30	2	32	150	97	1	0	2	0	1	0	0
1973	38	11:00	78	96	99	2:30	1	2.2	40	31	3	33	168	54	2	0	3	0	0	0	0
1974	39	11:22	2	97	96	9:00	0	3.1	46	36		26	146	65	1	0	2	0	0	0	0
1975	37	9:27	38	95	96	15:06	0	3.25	48	36	3	34	152	70	1	0	2	0	0	0	1
1976	38	9:54	17	96	99	4:36	0	3.6	49	35	2	33	160	108	1	0	2	0	1	0	0
1977	41	9:39	42	97	96	3:40	0	3.5	49	36	2	30	156	86	1	0	2	0	0	0	0
1978	37	9:35	17	96	96	14:38	0	3.835	48	36	2	30	150	84	1	0	2	1	1	0	1
1979	38	9:46	20	99	98	1:33	1	3.2	47	35	2	36	153	76	1	0	2	0	1	0	1
1980	40	10:02	21	98	98	1:30	1	4	46	34	2	31	157	65	3	0	2	0	1	0	0
1981	35	11:06	13	97	98	12:15	0	2.69	49	36	2	31	149	56	1	0	2	0	1	0	0
1982	36	12:00	72	97	96	10:15	1	2.12	40	30	1	23	155	70	1	0	2	0	0	0	0
1983	41	11:26	22	96	96	21:37	1	3.2	49	36	2	25	160	63	1	0	2	0	1	0	0
1984	37	10:32	36	96	98	13:59	1	2.75	50	37	2	33	150	79	1	0	2	1	1	0	0
1985	43	11:06	20	96	98	10:02	1	2.73	50	36	2	43	156	60.8	1	0	1	0	1	1	0
1986	38	12:03	42	97	97	6:00	1	3	47	36	1	20	149	48	1	0	3	0	0	0	0
1987	38	9:32	39	97	98	6:55	1	2.7	49	36	2	26	152	68	2	0	2	0	0	0	0
1988	40	10:38	20	98	99	8:21	1	2.5	48	36	2	30	151	57	1	0	2	1	1	0	0
1989	39	10:57	18	97	99	4:45	1	3.85	48	36	1	37	156	69	1	0	2	0	0	0	0
1990	38	9:42	46	96	96	11:00	0	3.538	41	33	2	27	163	94	1	0	2	0	0	0	0
1991	40	9:32	71	96	98	6:50	1	3.6	48	36	1	25	155	67	1	0	2	0	1	0	0
1992	38	12:07	23	96	98	13:28	1	2.8	43	33	3	42	155	72	1	0	2	1	1	0	0
1993	38	8:59	16	100	99	16:12	0	3.35	47	34	2	42	154	66	2	0	2	0	0	0	0
1994	40	4:00	24	97	97	5:34	0	4.1	47	34	1	26	152	69	1	0	2	0	0	0	0
1995	39	23:55	20	98	96	4:00	1	3.95	47	34	1	25	150	66	1	0	2	0	0	0	0
1996	39	12:47	43	96	97	17:04	1	2.9	49	36	1	34	150	127	1	0	2	0	0	0	0
1997	39	12:58	22	97	95	2:41	0	3.75	48	36	2	38	150	72	1	0	2	0	1	0	0
1998	36	1:22	17	97	97	19:30	0	3.8	49	36	2	32	150	56	1	0	2	0	0	0	0
1999	37	1:16	25	97	99	12:36	0	3.335	47	35	1	34	150	92.5	3	0	2	0	1	0	0
[truncated: 8,631 more rows]
